# Supplementary material for: A hybrid neural network for large-scale expressway network OD prediction based on toll data
Source: PLoS One. 2019 May 23;14(5):e0217241. doi: 10.1371/journal.pone.0217241 (PMC6532916; doi:10.1371/journal.pone.0217241)
Supplement: S1 File — This file contains the attributes data sample used in model training section presented in the paper. (TXT) [file pone.0217241.s001.txt]

0	1	1	2
1	1	1	2
2	1	1	2
3	1	1	2
4	1	1	2
5	1	1	2
6	1	1	2
7	1	1	2
8	1	1	2
9	1	1	2
10	1	1	2
11	1	1	2
12	1	1	2
13	1	1	2
14	1	1	2
15	1	1	2
16	1	1	2
17	1	1	2
18	1	1	2
19	1	1	2
20	1	1	2
21	1	1	2
22	1	1	2
23	1	1	2
24	1	1	2
25	1	1	2
26	1	1	2
27	1	1	2
28	1	1	2
29	1	1	2
30	1	1	2
31	1	1	2
32	1	1	2
33	1	1	2
34	1	1	2
35	1	1	2
36	1	1	2
37	1	1	2
38	1	1	2
39	1	1	2
40	1	1	2
41	1	1	2
42	1	1	2
43	1	1	2
44	1	1	2
45	1	1	2
46	1	1	2
47	1	1	2
48	1	1	2
49	1	1	2
50	1	1	2
51	1	1	2
52	1	1	2
53	1	1	2
54	1	1	2
55	1	1	2
56	1	1	2
57	1	1	2
58	1	1	2
59	1	1	2
60	1	1	2
61	1	1	2
62	1	1	2
63	1	1	2
64	1	1	2
65	1	1	2
66	1	1	2
67	1	1	2
68	1	1	2
69	1	1	2
70	1	1	2
71	1	1	2
72	1	1	2
73	1	1	2
74	1	1	2
75	1	1	2
76	1	1	2
77	1	1	2
78	1	1	2
79	1	1	2
80	1	1	2
81	1	1	2
82	1	1	2
83	1	1	2
84	1	1	2
85	1	1	2
86	1	1	2
87	1	1	2
88	1	1	2
89	1	1	2
90	1	1	2
91	1	1	2
92	1	1	2
93	1	1	2
94	1	1	2
95	1	1	2
0	1	1	2
1	1	1	2
2	1	1	2
3	1	1	2
4	1	1	2
5	1	1	2
6	1	1	2
7	1	1	2
8	1	1	2
9	1	1	2
10	1	1	2
11	1	1	2
12	1	1	2
13	1	1	2
14	1	1	2
15	1	1	2
16	1	1	2
17	1	1	2
18	1	1	2
19	1	1	2
20	1	1	2
21	1	1	2
22	1	1	2
23	1	1	2
24	1	1	2
25	1	1	2
26	1	1	2
27	1	1	2
28	1	1	2
29	1	1	2
30	1	1	2
31	1	1	2
32	1	1	2
33	1	1	2
34	1	1	2
35	1	1	2
36	1	1	2
37	1	1	2
38	1	1	2
39	1	1	2
40	1	1	2
41	1	1	2
42	1	1	2
43	1	1	2
44	1	1	2
45	1	1	2
46	1	1	2
47	1	1	2
48	1	1	2
49	1	1	2
50	1	1	2
51	1	1	2
52	1	1	2
53	1	1	2
54	1	1	2
55	1	1	2
56	1	1	2
57	1	1	2
58	1	1	2
59	1	1	2
60	1	1	2
61	1	1	2
62	1	1	2
63	1	1	2
64	1	1	2
65	1	1	2
66	1	1	2
67	1	1	2
68	1	1	2
69	1	1	2
70	1	1	2
71	1	1	2
72	1	1	2
73	1	1	2
74	1	1	2
75	1	1	2
76	1	1	2
77	1	1	2
78	1	1	2
79	1	1	2
80	1	1	2
81	1	1	2
82	1	1	2
83	1	1	2
84	1	1	2
85	1	1	2
86	1	1	2
87	1	1	2
88	1	1	2
89	1	1	2
90	1	1	2
91	1	1	2
92	1	1	2
93	1	1	2
94	1	1	2
95	1	1	2
0	1	1	2
1	1	1	2
2	1	1	2
3	1	1	2
4	1	1	2
5	1	1	2
6	1	1	2
7	1	1	2
8	1	1	2
9	1	1	2
10	1	1	2
11	1	1	2
12	1	1	2
13	1	1	2
14	1	1	2
15	1	1	2
16	1	1	2
17	1	1	2
18	1	1	2
19	1	1	2
20	1	1	2
21	1	1	2
22	1	1	2
23	1	1	2
24	1	1	2
25	1	1	2
26	1	1	2
27	1	1	2
28	1	1	2
29	1	1	2
30	1	1	2
31	1	1	2
32	1	1	2
33	1	1	2
34	1	1	2
35	1	1	2
36	1	1	2
37	1	1	2
38	1	1	2
39	1	1	2
40	1	1	2
41	1	1	2
42	1	1	2
43	1	1	2
44	1	1	2
45	1	1	2
46	1	1	2
47	1	1	2
48	1	1	2
49	1	1	2
50	1	1	2
51	1	1	2
52	1	1	2
53	1	1	2
54	1	1	2
55	1	1	2
56	1	1	2
57	1	1	2
58	1	1	2
59	1	1	2
60	1	1	2
61	1	1	2
62	1	1	2
63	1	1	2
64	1	1	2
65	1	1	2
66	1	1	2
67	1	1	2
68	1	1	2
69	1	1	2
70	1	1	2
71	1	1	2
72	1	1	2
73	1	1	2
74	1	1	2
75	1	1	2
76	1	1	2
77	1	1	2
78	1	1	2
79	1	1	2
80	1	1	2
81	1	1	2
82	1	1	2
83	1	1	2
84	1	1	2
85	1	1	2
86	1	1	2
87	1	1	2
88	1	1	2
89	1	1	2
90	1	1	2
91	1	1	2
92	1	1	2
93	1	1	2
94	1	1	2
95	1	1	2
0	1	1	2
1	1	1	2
2	1	1	2
3	1	1	2
4	1	1	2
5	1	1	2
6	1	1	2
7	1	1	2
8	1	1	2
9	1	1	2
10	1	1	2
11	1	1	2
12	1	1	2
13	1	1	2
14	1	1	2
15	1	1	2
16	1	1	2
17	1	1	2
18	1	1	2
19	1	1	2
20	1	1	2
21	1	1	2
22	1	1	2
23	1	1	2
24	1	1	2
25	1	1	2
26	1	1	2
27	1	1	2
28	1	1	2
29	1	1	2
30	1	1	2
31	1	1	2
32	1	1	2
33	1	1	2
34	1	1	2
35	1	1	2
36	1	1	2
37	1	1	2
38	1	1	2
39	1	1	2
40	1	1	2
41	1	1	2
42	1	1	2
43	1	1	2
44	1	1	2
45	1	1	2
46	1	1	2
47	1	1	2
48	1	1	2
49	1	1	2
50	1	1	2
51	1	1	2
52	1	1	2
53	1	1	2
54	1	1	2
55	1	1	2
56	1	1	2
57	1	1	2
58	1	1	2
59	1	1	2
60	1	1	2
61	1	1	2
62	1	1	2
63	1	1	2
64	1	1	2
65	1	1	2
66	1	1	2
67	1	1	2
68	1	1	2
69	1	1	2
70	1	1	2
71	1	1	2
72	1	1	2
73	1	1	2
74	1	1	2
75	1	1	2
76	1	1	2
77	1	1	2
78	1	1	2
79	1	1	2
80	1	1	2
81	1	1	2
82	1	1	2
83	1	1	2
84	1	1	2
85	1	1	2
86	1	1	2
87	1	1	2
88	1	1	2
89	1	1	2
90	1	1	2
91	1	1	2
92	1	1	2
93	1	1	2
94	1	1	2
95	1	1	2
0	1	1	2
1	1	1	2
2	1	1	2
3	1	1	2
4	1	1	2
5	1	1	2
6	1	1	2
7	1	1	2
8	1	1	2
9	1	1	2
10	1	1	2
11	1	1	2
12	1	1	2
13	1	1	2
14	1	1	2
15	1	1	2
16	1	1	2
17	1	1	2
18	1	1	2
19	1	1	2
20	1	1	2
21	1	1	2
22	1	1	2
23	1	1	2
24	1	1	2
25	1	1	2
26	1	1	2
27	1	1	2
28	1	1	2
29	1	1	2
30	1	1	2
31	1	1	2
32	1	1	2
33	1	1	2
34	1	1	2
35	1	1	2
36	1	1	2
37	1	1	2
38	1	1	2
39	1	1	2
40	1	1	2
41	1	1	2
42	1	1	2
43	1	1	2
44	1	1	2
45	1	1	2
46	1	1	2
47	1	1	2
48	1	1	2
49	1	1	2
50	1	1	2
51	1	1	2
52	1	1	2
53	1	1	2
54	1	1	2
55	1	1	2
56	1	1	2
57	1	1	2
58	1	1	2
59	1	1	2
60	1	1	2
61	1	1	2
62	1	1	2
63	1	1	2
64	1	1	2
65	1	1	2
66	1	1	2
67	1	1	2
68	1	1	2
69	1	1	2
70	1	1	2
71	1	1	2
72	1	1	2
73	1	1	2
74	1	1	2
75	1	1	2
76	1	1	2
77	1	1	2
78	1	1	2
79	1	1	2
80	1	1	2
81	1	1	2
82	1	1	2
83	1	1	2
84	1	1	2
85	1	1	2
86	1	1	2
87	1	1	2
88	1	1	2
89	1	1	2
90	1	1	2
91	1	1	2
92	1	1	2
93	1	1	2
94	1	1	2
95	1	1	2
0	1	1	2
1	1	1	2
2	1	1	2
3	1	1	2
4	1	1	2
5	1	1	2
6	1	1	2
7	1	1	2
8	1	1	2
9	1	1	2
10	1	1	2
11	1	1	2
12	1	1	2
13	1	1	2
14	1	1	2
15	1	1	2
16	1	1	2
17	1	1	2
18	1	1	2
19	1	1	2
20	1	1	2
21	1	1	2
22	1	1	2
23	1	1	2
24	1	1	2
25	1	1	2
26	1	1	2
27	1	1	2
28	1	1	2
29	1	1	2
30	1	1	2
31	1	1	2
32	1	1	2
33	1	1	2
34	1	1	2
35	1	1	2
36	1	1	2
37	1	1	2
38	1	1	2
39	1	1	2
40	1	1	2
41	1	1	2
42	1	1	2
43	1	1	2
44	1	1	2
45	1	1	2
46	1	1	2
47	1	1	2
48	1	1	2
49	1	1	2
50	1	1	2
51	1	1	2
52	1	1	2
53	1	1	2
54	1	1	2
55	1	1	2
56	1	1	2
57	1	1	2
58	1	1	2
59	1	1	2
60	1	1	2
61	1	1	2
62	1	1	2
63	1	1	2
64	1	1	2
65	1	1	2
66	1	1	2
67	1	1	2
68	1	1	2
69	1	1	2
70	1	1	2
71	1	1	2
72	1	1	2
73	1	1	2
74	1	1	2
75	1	1	2
76	1	1	2
77	1	1	2
78	1	1	2
79	1	1	2
80	1	1	2
81	1	1	2
82	1	1	2
83	1	1	2
84	1	1	2
85	1	1	2
86	1	1	2
87	1	1	2
88	1	1	2
89	1	1	2
90	1	1	2
91	1	1	2
92	1	1	2
93	1	1	2
94	1	1	2
95	1	1	2
0	1	1	2
1	1	1	2
2	1	1	2
3	1	1	2
4	1	1	2
5	1	1	2
6	1	1	2
7	1	1	2
8	1	1	2
9	1	1	2
10	1	1	2
11	1	1	2
12	1	1	2
13	1	1	2
14	1	1	2
15	1	1	2
16	1	1	2
17	1	1	2
18	1	1	2
19	1	1	2
20	1	1	2
21	1	1	2
22	1	1	2
23	1	1	2
24	1	1	2
25	1	1	2
26	1	1	2
27	1	1	2
28	1	1	2
29	1	1	2
30	1	1	2
31	1	1	2
32	1	1	2
33	1	1	2
34	1	1	2
35	1	1	2
36	1	1	2
37	1	1	2
38	1	1	2
39	1	1	2
40	1	1	2
41	1	1	2
42	1	1	2
43	1	1	2
44	1	1	2
45	1	1	2
46	1	1	2
47	1	1	2
48	1	1	2
49	1	1	2
50	1	1	2
51	1	1	2
52	1	1	2
53	1	1	2
54	1	1	2
55	1	1	2
56	1	1	2
57	1	1	2
58	1	1	2
59	1	1	2
60	1	1	2
61	1	1	2
62	1	1	2
63	1	1	2
64	1	1	2
65	1	1	2
66	1	1	2
67	1	1	2
68	1	1	2
69	1	1	2
70	1	1	2
71	1	1	2
72	1	1	2
73	1	1	2
74	1	1	2
75	1	1	2
76	1	1	2
77	1	1	2
78	1	1	2
79	1	1	2
80	1	1	2
81	1	1	2
82	1	1	2
83	1	1	2
84	1	1	2
85	1	1	2
86	1	1	2
87	1	1	2
88	1	1	2
89	1	1	2
90	1	1	2
91	1	1	2
92	1	1	2
93	1	1	2
94	1	1	2
95	1	1	2
0	1	1	3
1	1	1	3
2	1	1	3
3	1	1	3
4	1	1	3
5	1	1	3
6	1	1	3
7	1	1	3
8	1	1	3
9	1	1	3
10	1	1	3
11	1	1	3
12	1	1	3
13	1	1	3
14	1	1	3
15	1	1	3
16	1	1	3
17	1	1	3
18	1	1	3
19	1	1	3
20	1	1	3
21	1	1	3
22	1	1	3
23	1	1	3
24	1	1	3
25	1	1	3
26	1	1	3
27	1	1	3
28	1	1	3
29	1	1	3
30	1	1	3
31	1	1	3
32	1	1	3
33	1	1	3
34	1	1	3
35	1	1	3
36	1	1	3
37	1	1	3
38	1	1	3
39	1	1	3
40	1	1	3
41	1	1	3
42	1	1	3
43	1	1	3
44	1	1	3
45	1	1	3
46	1	1	3
47	1	1	3
48	1	1	3
49	1	1	3
50	1	1	3
51	1	1	3
52	1	1	3
53	1	1	3
54	1	1	3
55	1	1	3
56	1	1	3
57	1	1	3
58	1	1	3
59	1	1	3
60	1	1	3
61	1	1	3
62	1	1	3
63	1	1	3
64	1	1	3
65	1	1	3
66	1	1	3
67	1	1	3
68	1	1	3
69	1	1	3
70	1	1	3
71	1	1	3
72	1	1	3
73	1	1	3
74	1	1	3
75	1	1	3
76	1	1	3
77	1	1	3
78	1	1	3
79	1	1	3
80	1	1	3
81	1	1	3
82	1	1	3
83	1	1	3
84	1	1	3
85	1	1	3
86	1	1	3
87	1	1	3
88	1	1	3
89	1	1	3
90	1	1	3
91	1	1	3
92	1	1	3
93	1	1	3
94	1	1	3
95	1	1	3
0	1	1	3
1	1	1	3
2	1	1	3
3	1	1	3
4	1	1	3
5	1	1	3
6	1	1	3
7	1	1	3
8	1	1	3
9	1	1	3
10	1	1	3
11	1	1	3
12	1	1	3
13	1	1	3
14	1	1	3
15	1	1	3
16	1	1	3
17	1	1	3
18	1	1	3
19	1	1	3
20	1	1	3
21	1	1	3
22	1	1	3
23	1	1	3
24	1	1	3
25	1	1	3
26	1	1	3
27	1	1	3
28	1	1	3
29	1	1	3
30	1	1	3
31	1	1	3
32	1	1	3
33	1	1	3
34	1	1	3
35	1	1	3
36	1	1	3
37	1	1	3
38	1	1	3
39	1	1	3
40	1	1	3
41	1	1	3
42	1	1	3
43	1	1	3
44	1	1	3
45	1	1	3
46	1	1	3
47	1	1	3
48	1	1	3
49	1	1	3
50	1	1	3
51	1	1	3
52	1	1	3
53	1	1	3
54	1	1	3
55	1	1	3
56	1	1	3
57	1	1	3
58	1	1	3
59	1	1	3
60	1	1	3
61	1	1	3
62	1	1	3
63	1	1	3
64	1	1	3
65	1	1	3
66	1	1	3
67	1	1	3
68	1	1	3
69	1	1	3
70	1	1	3
71	1	1	3
72	1	1	3
73	1	1	3
74	1	1	3
75	1	1	3
76	1	1	3
77	1	1	3
78	1	1	3
79	1	1	3
80	1	1	3
81	1	1	3
82	1	1	3
83	1	1	3
84	1	1	3
85	1	1	3
86	1	1	3
87	1	1	3
88	1	1	3
89	1	1	3
90	1	1	3
91	1	1	3
92	1	1	3
93	1	1	3
94	1	1	3
95	1	1	3
0	1	1	3
1	1	1	3
2	1	1	3
3	1	1	3
4	1	1	3
5	1	1	3
6	1	1	3
7	1	1	3
8	1	1	3
9	1	1	3
10	1	1	3
11	1	1	3
12	1	1	3
13	1	1	3
14	1	1	3
15	1	1	3
16	1	1	3
17	1	1	3
18	1	1	3
19	1	1	3
20	1	1	3
21	1	1	3
22	1	1	3
23	1	1	3
24	1	1	3
25	1	1	3
26	1	1	3
27	1	1	3
28	1	1	3
29	1	1	3
30	1	1	3
31	1	1	3
32	1	1	3
33	1	1	3
34	1	1	3
35	1	1	3
36	1	1	3
37	1	1	3
38	1	1	3
39	1	1	3
40	1	1	3
41	1	1	3
42	1	1	3
43	1	1	3
44	1	1	3
45	1	1	3
46	1	1	3
47	1	1	3
48	1	1	3
49	1	1	3
50	1	1	3
51	1	1	3
52	1	1	3
53	1	1	3
54	1	1	3
55	1	1	3
56	1	1	3
57	1	1	3
58	1	1	3
59	1	1	3
60	1	1	3
61	1	1	3
62	1	1	3
63	1	1	3
64	1	1	3
65	1	1	3
66	1	1	3
67	1	1	3
68	1	1	3
69	1	1	3
70	1	1	3
71	1	1	3
72	1	1	3
73	1	1	3
74	1	1	3
75	1	1	3
76	1	1	3
77	1	1	3
78	1	1	3
79	1	1	3
80	1	1	3
81	1	1	3
82	1	1	3
83	1	1	3
84	1	1	3
85	1	1	3
86	1	1	3
87	1	1	3
88	1	1	3
89	1	1	3
90	1	1	3
91	1	1	3
92	1	1	3
93	1	1	3
94	1	1	3
95	1	1	3
0	1	1	3
1	1	1	3
2	1	1	3
3	1	1	3
4	1	1	3
5	1	1	3
6	1	1	3
7	1	1	3
8	1	1	3
9	1	1	3
10	1	1	3
11	1	1	3
12	1	1	3
13	1	1	3
14	1	1	3
15	1	1	3
16	1	1	3
17	1	1	3
18	1	1	3
19	1	1	3
20	1	1	3
21	1	1	3
22	1	1	3
23	1	1	3
24	1	1	3
25	1	1	3
26	1	1	3
27	1	1	3
28	1	1	3
29	1	1	3
30	1	1	3
31	1	1	3
32	1	1	3
33	1	1	3
34	1	1	3
35	1	1	3
36	1	1	3
37	1	1	3
38	1	1	3
39	1	1	3
40	1	1	3
41	1	1	3
42	1	1	3
43	1	1	3
44	1	1	3
45	1	1	3
46	1	1	3
47	1	1	3
48	1	1	3
49	1	1	3
50	1	1	3
51	1	1	3
52	1	1	3
53	1	1	3
54	1	1	3
55	1	1	3
56	1	1	3
57	1	1	3
58	1	1	3
59	1	1	3
60	1	1	3
61	1	1	3
62	1	1	3
63	1	1	3
64	1	1	3
65	1	1	3
66	1	1	3
67	1	1	3
68	1	1	3
69	1	1	3
70	1	1	3
71	1	1	3
72	1	1	3
73	1	1	3
74	1	1	3
75	1	1	3
76	1	1	3
77	1	1	3
78	1	1	3
79	1	1	3
80	1	1	3
81	1	1	3
82	1	1	3
83	1	1	3
84	1	1	3
85	1	1	3
86	1	1	3
87	1	1	3
88	1	1	3
89	1	1	3
90	1	1	3
91	1	1	3
92	1	1	3
93	1	1	3
94	1	1	3
95	1	1	3
0	1	1	3
1	1	1	3
2	1	1	3
3	1	1	3
4	1	1	3
5	1	1	3
6	1	1	3
7	1	1	3
8	1	1	3
9	1	1	3
10	1	1	3
11	1	1	3
12	1	1	3
13	1	1	3
14	1	1	3
15	1	1	3
16	1	1	3
17	1	1	3
18	1	1	3
19	1	1	3
20	1	1	3
21	1	1	3
22	1	1	3
23	1	1	3
24	1	1	3
25	1	1	3
26	1	1	3
27	1	1	3
28	1	1	3
29	1	1	3
30	1	1	3
31	1	1	3
32	1	1	3
33	1	1	3
34	1	1	3
35	1	1	3
36	1	1	3
37	1	1	3
38	1	1	3
39	1	1	3
40	1	1	3
41	1	1	3
42	1	1	3
43	1	1	3
44	1	1	3
45	1	1	3
46	1	1	3
47	1	1	3
48	1	1	3
49	1	1	3
50	1	1	3
51	1	1	3
52	1	1	3
53	1	1	3
54	1	1	3
55	1	1	3
56	1	1	3
57	1	1	3
58	1	1	3
59	1	1	3
60	1	1	3
61	1	1	3
62	1	1	3
63	1	1	3
64	1	1	3
65	1	1	3
66	1	1	3
67	1	1	3
68	1	1	3
69	1	1	3
70	1	1	3
71	1	1	3
72	1	1	3
73	1	1	3
74	1	1	3
75	1	1	3
76	1	1	3
77	1	1	3
78	1	1	3
79	1	1	3
80	1	1	3
81	1	1	3
82	1	1	3
83	1	1	3
84	1	1	3
85	1	1	3
86	1	1	3
87	1	1	3
88	1	1	3
89	1	1	3
90	1	1	3
91	1	1	3
92	1	1	3
93	1	1	3
94	1	1	3
95	1	1	3
0	1	1	3
1	1	1	3
2	1	1	3
3	1	1	3
4	1	1	3
5	1	1	3
6	1	1	3
7	1	1	3
8	1	1	3
9	1	1	3
10	1	1	3
11	1	1	3
12	1	1	3
13	1	1	3
14	1	1	3
15	1	1	3
16	1	1	3
17	1	1	3
18	1	1	3
19	1	1	3
20	1	1	3
21	1	1	3
22	1	1	3
23	1	1	3
24	1	1	3
25	1	1	3
26	1	1	3
27	1	1	3
28	1	1	3
29	1	1	3
30	1	1	3
31	1	1	3
32	1	1	3
33	1	1	3
34	1	1	3
35	1	1	3
36	1	1	3
37	1	1	3
38	1	1	3
39	1	1	3
40	1	1	3
41	1	1	3
42	1	1	3
43	1	1	3
44	1	1	3
45	1	1	3
46	1	1	3
47	1	1	3
48	1	1	3
49	1	1	3
50	1	1	3
51	1	1	3
52	1	1	3
53	1	1	3
54	1	1	3
55	1	1	3
56	1	1	3
57	1	1	3
58	1	1	3
59	1	1	3
60	1	1	3
61	1	1	3
62	1	1	3
63	1	1	3
64	1	1	3
65	1	1	3
66	1	1	3
67	1	1	3
68	1	1	3
69	1	1	3
70	1	1	3
71	1	1	3
72	1	1	3
73	1	1	3
74	1	1	3
75	1	1	3
76	1	1	3
77	1	1	3
78	1	1	3
79	1	1	3
80	1	1	3
81	1	1	3
82	1	1	3
83	1	1	3
84	1	1	3
85	1	1	3
86	1	1	3
87	1	1	3
88	1	1	3
89	1	1	3
90	1	1	3
91	1	1	3
92	1	1	3
93	1	1	3
94	1	1	3
95	1	1	3
0	1	1	3
1	1	1	3
2	1	1	3
3	1	1	3
4	1	1	3
5	1	1	3
6	1	1	3
7	1	1	3
8	1	1	3
9	1	1	3
10	1	1	3
11	1	1	3
12	1	1	3
13	1	1	3
14	1	1	3
15	1	1	3
16	1	1	3
17	1	1	3
18	1	1	3
19	1	1	3
20	1	1	3
21	1	1	3
22	1	1	3
23	1	1	3
24	1	1	3
25	1	1	3
26	1	1	3
27	1	1	3
28	1	1	3
29	1	1	3
30	1	1	3
31	1	1	3
32	1	1	3
33	1	1	3
34	1	1	3
35	1	1	3
36	1	1	3
37	1	1	3
38	1	1	3
39	1	1	3
40	1	1	3
41	1	1	3
42	1	1	3
43	1	1	3
44	1	1	3
45	1	1	3
46	1	1	3
47	1	1	3
48	1	1	3
49	1	1	3
50	1	1	3
51	1	1	3
52	1	1	3
53	1	1	3
54	1	1	3
55	1	1	3
56	1	1	3
57	1	1	3
58	1	1	3
59	1	1	3
60	1	1	3
61	1	1	3
62	1	1	3
63	1	1	3
64	1	1	3
65	1	1	3
66	1	1	3
67	1	1	3
68	1	1	3
69	1	1	3
70	1	1	3
71	1	1	3
72	1	1	3
73	1	1	3
74	1	1	3
75	1	1	3
76	1	1	3
77	1	1	3
78	1	1	3
79	1	1	3
80	1	1	3
81	1	1	3
82	1	1	3
83	1	1	3
84	1	1	3
85	1	1	3
86	1	1	3
87	1	1	3
88	1	1	3
89	1	1	3
90	1	1	3
91	1	1	3
92	1	1	3
93	1	1	3
94	1	1	3
95	1	1	3
0	1	1	4
1	1	1	4
2	1	1	4
3	1	1	4
4	1	1	4
5	1	1	4
6	1	1	4
7	1	1	4
8	1	1	4
9	1	1	4
10	1	1	4
11	1	1	4
12	1	1	4
13	1	1	4
14	1	1	4
15	1	1	4
16	1	1	4
17	1	1	4
18	1	1	4
19	1	1	4
20	1	1	4
21	1	1	4
22	1	1	4
23	1	1	4
24	1	1	4
25	1	1	4
26	1	1	4
27	1	1	4
28	1	1	4
29	1	1	4
30	1	1	4
31	1	1	4
32	1	1	4
33	1	1	4
34	1	1	4
35	1	1	4
36	1	1	4
37	1	1	4
38	1	1	4
39	1	1	4
40	1	1	4
41	1	1	4
42	1	1	4
43	1	1	4
44	1	1	4
45	1	1	4
46	1	1	4
47	1	1	4
48	1	1	4
49	1	1	4
50	1	1	4
51	1	1	4
52	1	1	4
53	1	1	4
54	1	1	4
55	1	1	4
56	1	1	4
57	1	1	4
58	1	1	4
59	1	1	4
60	1	1	4
61	1	1	4
62	1	1	4
63	1	1	4
64	1	1	4
65	1	1	4
66	1	1	4
67	1	1	4
68	1	1	4
69	1	1	4
70	1	1	4
71	1	1	4
72	1	1	4
73	1	1	4
74	1	1	4
75	1	1	4
76	1	1	4
77	1	1	4
78	1	1	4
79	1	1	4
80	1	1	4
81	1	1	4
82	1	1	4
83	1	1	4
84	1	1	4
85	1	1	4
86	1	1	4
87	1	1	4
88	1	1	4
89	1	1	4
90	1	1	4
91	1	1	4
92	1	1	4
93	1	1	4
94	1	1	4
95	1	1	4
0	1	1	4
1	1	1	4
2	1	1	4
3	1	1	4
4	1	1	4
5	1	1	4
6	1	1	4
7	1	1	4
8	1	1	4
9	1	1	4
10	1	1	4
11	1	1	4
12	1	1	4
13	1	1	4
14	1	1	4
15	1	1	4
16	1	1	4
17	1	1	4
18	1	1	4
19	1	1	4
20	1	1	4
21	1	1	4
22	1	1	4
23	1	1	4
24	1	1	4
25	1	1	4
26	1	1	4
27	1	1	4
28	1	1	4
29	1	1	4
30	1	1	4
31	1	1	4
32	1	1	4
33	1	1	4
34	1	1	4
35	1	1	4
36	1	1	4
37	1	1	4
38	1	1	4
39	1	1	4
40	1	1	4
41	1	1	4
42	1	1	4
43	1	1	4
44	1	1	4
45	1	1	4
46	1	1	4
47	1	1	4
48	1	1	4
49	1	1	4
50	1	1	4
51	1	1	4
52	1	1	4
53	1	1	4
54	1	1	4
55	1	1	4
56	1	1	4
57	1	1	4
58	1	1	4
59	1	1	4
60	1	1	4
61	1	1	4
62	1	1	4
63	1	1	4
64	1	1	4
65	1	1	4
66	1	1	4
67	1	1	4
68	1	1	4
69	1	1	4
70	1	1	4
71	1	1	4
72	1	1	4
73	1	1	4
74	1	1	4
75	1	1	4
76	1	1	4
77	1	1	4
78	1	1	4
79	1	1	4
80	1	1	4
81	1	1	4
82	1	1	4
83	1	1	4
84	1	1	4
85	1	1	4
86	1	1	4
87	1	1	4
88	1	1	4
89	1	1	4
90	1	1	4
91	1	1	4
92	1	1	4
93	1	1	4
94	1	1	4
95	1	1	4
0	1	1	4
1	1	1	4
2	1	1	4
3	1	1	4
4	1	1	4
5	1	1	4
6	1	1	4
7	1	1	4
8	1	1	4
9	1	1	4
10	1	1	4
11	1	1	4
12	1	1	4
13	1	1	4
14	1	1	4
15	1	1	4
16	1	1	4
17	1	1	4
18	1	1	4
19	1	1	4
20	1	1	4
21	1	1	4
22	1	1	4
23	1	1	4
24	1	1	4
25	1	1	4
26	1	1	4
27	1	1	4
28	1	1	4
29	1	1	4
30	1	1	4
31	1	1	4
32	1	1	4
33	1	1	4
34	1	1	4
35	1	1	4
36	1	1	4
37	1	1	4
38	1	1	4
39	1	1	4
40	1	1	4
41	1	1	4
42	1	1	4
43	1	1	4
44	1	1	4
45	1	1	4
46	1	1	4
47	1	1	4
48	1	1	4
49	1	1	4
50	1	1	4
51	1	1	4
52	1	1	4
53	1	1	4
54	1	1	4
55	1	1	4
56	1	1	4
57	1	1	4
58	1	1	4
59	1	1	4
60	1	1	4
61	1	1	4
62	1	1	4
63	1	1	4
64	1	1	4
65	1	1	4
66	1	1	4
67	1	1	4
68	1	1	4
69	1	1	4
70	1	1	4
71	1	1	4
72	1	1	4
73	1	1	4
74	1	1	4
75	1	1	4
76	1	1	4
77	1	1	4
78	1	1	4
79	1	1	4
80	1	1	4
81	1	1	4
82	1	1	4
83	1	1	4
84	1	1	4
85	1	1	4
86	1	1	4
87	1	1	4
88	1	1	4
89	1	1	4
90	1	1	4
91	1	1	4
92	1	1	4
93	1	1	4
94	1	1	4
95	1	1	4
0	1	1	4
1	1	1	4
2	1	1	4
3	1	1	4
4	1	1	4
5	1	1	4
6	1	1	4
7	1	1	4
8	1	1	4
9	1	1	4
10	1	1	4
11	1	1	4
12	1	1	4
13	1	1	4
14	1	1	4
15	1	1	4
16	1	1	4
17	1	1	4
18	1	1	4
19	1	1	4
20	1	1	4
21	1	1	4
22	1	1	4
23	1	1	4
24	1	1	4
25	1	1	4
26	1	1	4
27	1	1	4
28	1	1	4
29	1	1	4
30	1	1	4
31	1	1	4
32	1	1	4
33	1	1	4
34	1	1	4
35	1	1	4
36	1	1	4
37	1	1	4
38	1	1	4
39	1	1	4
40	1	1	4
41	1	1	4
42	1	1	4
43	1	1	4
44	1	1	4
45	1	1	4
46	1	1	4
47	1	1	4
48	1	1	4
49	1	1	4
50	1	1	4
51	1	1	4
52	1	1	4
53	1	1	4
54	1	1	4
55	1	1	4
56	1	1	4
57	1	1	4
58	1	1	4
59	1	1	4
60	1	1	4
61	1	1	4
62	1	1	4
63	1	1	4
64	1	1	4
65	1	1	4
66	1	1	4
67	1	1	4
68	1	1	4
69	1	1	4
70	1	1	4
71	1	1	4
72	1	1	4
73	1	1	4
74	1	1	4
75	1	1	4
76	1	1	4
77	1	1	4
78	1	1	4
79	1	1	4
80	1	1	4
81	1	1	4
82	1	1	4
83	1	1	4
84	1	1	4
85	1	1	4
86	1	1	4
87	1	1	4
88	1	1	4
89	1	1	4
90	1	1	4
91	1	1	4
92	1	1	4
93	1	1	4
94	1	1	4
95	1	1	4
0	1	1	4
1	1	1	4
2	1	1	4
3	1	1	4
4	1	1	4
5	1	1	4
6	1	1	4
7	1	1	4
8	1	1	4
9	1	1	4
10	1	1	4
11	1	1	4
12	1	1	4
13	1	1	4
14	1	1	4
15	1	1	4
16	1	1	4
17	1	1	4
18	1	1	4
19	1	1	4
20	1	1	4
21	1	1	4
22	1	1	4
23	1	1	4
24	1	1	4
25	1	1	4
26	1	1	4
27	1	1	4
28	1	1	4
29	1	1	4
30	1	1	4
31	1	1	4
32	1	1	4
33	1	1	4
34	1	1	4
35	1	1	4
36	1	1	4
37	1	1	4
38	1	1	4
39	1	1	4
40	1	1	4
41	1	1	4
42	1	1	4
43	1	1	4
44	1	1	4
45	1	1	4
46	1	1	4
47	1	1	4
48	1	1	4
49	1	1	4
50	1	1	4
51	1	1	4
52	1	1	4
53	1	1	4
54	1	1	4
55	1	1	4
56	1	1	4
57	1	1	4
58	1	1	4
59	1	1	4
60	1	1	4
61	1	1	4
62	1	1	4
63	1	1	4
64	1	1	4
65	1	1	4
66	1	1	4
67	1	1	4
68	1	1	4
69	1	1	4
70	1	1	4
71	1	1	4
72	1	1	4
73	1	1	4
74	1	1	4
75	1	1	4
76	1	1	4
77	1	1	4
78	1	1	4
79	1	1	4
80	1	1	4
81	1	1	4
82	1	1	4
83	1	1	4
84	1	1	4
85	1	1	4
86	1	1	4
87	1	1	4
88	1	1	4
89	1	1	4
90	1	1	4
91	1	1	4
92	1	1	4
93	1	1	4
94	1	1	4
95	1	1	4
0	1	1	4
1	1	1	4
2	1	1	4
3	1	1	4
4	1	1	4
5	1	1	4
6	1	1	4
7	1	1	4
8	1	1	4
9	1	1	4
10	1	1	4
11	1	1	4
12	1	1	4
13	1	1	4
14	1	1	4
15	1	1	4
16	1	1	4
17	1	1	4
18	1	1	4
19	1	1	4
20	1	1	4
21	1	1	4
22	1	1	4
23	1	1	4
24	1	1	4
25	1	1	4
26	1	1	4
27	1	1	4
28	1	1	4
29	1	1	4
30	1	1	4
31	1	1	4
32	1	1	4
33	1	1	4
34	1	1	4
35	1	1	4
36	1	1	4
37	1	1	4
38	1	1	4
39	1	1	4
40	1	1	4
41	1	1	4
42	1	1	4
43	1	1	4
44	1	1	4
45	1	1	4
46	1	1	4
47	1	1	4
48	1	1	4
49	1	1	4
50	1	1	4
51	1	1	4
52	1	1	4
53	1	1	4
54	1	1	4
55	1	1	4
56	1	1	4
57	1	1	4
58	1	1	4
59	1	1	4
60	1	1	4
61	1	1	4
62	1	1	4
63	1	1	4
64	1	1	4
65	1	1	4
66	1	1	4
67	1	1	4
68	1	1	4
69	1	1	4
70	1	1	4
71	1	1	4
72	1	1	4
73	1	1	4
74	1	1	4
75	1	1	4
76	1	1	4
77	1	1	4
78	1	1	4
79	1	1	4
80	1	1	4
81	1	1	4
82	1	1	4
83	1	1	4
84	1	1	4
85	1	1	4
86	1	1	4
87	1	1	4
88	1	1	4
89	1	1	4
90	1	1	4
91	1	1	4
92	1	1	4
93	1	1	4
94	1	1	4
95	1	1	4
0	1	1	4
1	1	1	4
2	1	1	4
3	1	1	4
4	1	1	4
5	1	1	4
6	1	1	4
7	1	1	4
8	1	1	4
9	1	1	4
10	1	1	4
11	1	1	4
12	1	1	4
13	1	1	4
14	1	1	4
15	1	1	4
16	1	1	4
17	1	1	4
18	1	1	4
19	1	1	4
20	1	1	4
21	1	1	4
22	1	1	4
23	1	1	4
24	1	1	4
25	1	1	4
26	1	1	4
27	1	1	4
28	1	1	4
29	1	1	4
30	1	1	4
31	1	1	4
32	1	1	4
33	1	1	4
34	1	1	4
35	1	1	4
36	1	1	4
37	1	1	4
38	1	1	4
39	1	1	4
40	1	1	4
41	1	1	4
42	1	1	4
43	1	1	4
44	1	1	4
45	1	1	4
46	1	1	4
47	1	1	4
48	1	1	4
49	1	1	4
50	1	1	4
51	1	1	4
52	1	1	4
53	1	1	4
54	1	1	4
55	1	1	4
56	1	1	4
57	1	1	4
58	1	1	4
59	1	1	4
60	1	1	4
61	1	1	4
62	1	1	4
63	1	1	4
64	1	1	4
65	1	1	4
66	1	1	4
67	1	1	4
68	1	1	4
69	1	1	4
70	1	1	4
71	1	1	4
72	1	1	4
73	1	1	4
74	1	1	4
75	1	1	4
76	1	1	4
77	1	1	4
78	1	1	4
79	1	1	4
[truncated: 3,000 more rows]
