# Supplementary material for: A hybrid neural network for large-scale expressway network OD prediction based on toll data
Source: PLoS One. 2019 May 23;14(5):e0217241. doi: 10.1371/journal.pone.0217241 (PMC6532916; doi:10.1371/journal.pone.0217241)
Supplement: S2 File — This file contains the field description of Attributes sample and OD Data sample. (TXT) [file pone.0217241.s002.txt]

1.The field names in the OD data sample table are month, date, entrance segment, entry site, exit segment, exit site, flow. 
2.The field names in the attributes data sample table are time(0-96),weather(0-3),cityid(0-17),weekid(0-6).
