# Supplementary material for: A hybrid neural network for large-scale expressway network OD prediction based on toll data
Source: PLoS One. 2019 May 23;14(5):e0217241. doi: 10.1371/journal.pone.0217241 (PMC6532916; doi:10.1371/journal.pone.0217241)
Supplement: S3 File — This file contains the OD Data sample used in model training section presented in the paper. (TXT) [file pone.0217241.s003.txt]

4	2	1	16	1	20	10
4	2	1	19	1	15	6
4	2	1	20	1	24	8
4	2	1	24	1	26	10
4	2	1	28	1	40	9
4	2	1	29	1	36	10
4	2	1	29	1	40	11
4	2	1	33	1	36	9
4	2	1	33	1	40	7
4	2	1	37	1	29	6
4	2	1	40	1	27	8
4	2	1	40	1	29	6
4	2	1	40	1	51	9
4	2	2	3	2	5	20
4	2	2	5	2	3	16
4	2	3	3	3	5	19
4	2	3	3	3	15	6
4	2	3	3	3	27	8
4	2	3	3	51	3	7
4	2	3	5	3	3	15
4	2	3	25	3	27	13
4	2	3	27	3	3	8
4	2	3	27	3	23	6
4	2	3	27	3	25	10
4	2	3	27	108	8	6
4	2	6	55	6	17	6
4	2	7	7	7	11	21
4	2	7	11	7	7	6
4	2	7	11	7	9	10
4	2	8	2	8	5	6
4	2	8	5	8	2	8
4	2	12	9	12	11	8
4	2	19	5	1	19	6
4	2	20	17	20	23	7
4	2	23	4	90	3	6
4	2	23	4	90	29	7
4	2	24	3	24	13	20
4	2	24	13	24	3	30
4	2	25	4	25	19	9
4	2	25	4	50	11	10
4	2	25	14	50	11	6
4	2	25	19	50	11	29
4	2	25	20	50	11	8
4	2	27	3	27	11	9
4	2	27	3	27	13	17
4	2	27	3	27	15	6
4	2	27	3	63	3	6
4	2	27	5	27	11	6
4	2	27	11	27	3	8
4	2	27	13	27	3	15
4	2	27	13	48	3	6
4	2	27	15	27	13	9
4	2	28	3	28	5	9
4	2	28	3	28	7	9
4	2	28	5	28	3	9
4	2	28	7	28	3	7
4	2	30	5	42	1	6
4	2	31	2	31	5	11
4	2	31	2	31	6	7
4	2	31	6	31	2	7
4	2	32	2	32	4	6
4	2	32	3	4	15	7
4	2	32	3	5	3	6
4	2	32	3	32	9	39
4	2	32	9	32	3	30
4	2	34	1	34	3	9
4	2	34	1	34	6	7
4	2	34	1	34	10	6
4	2	34	3	34	1	6
4	2	34	5	34	1	7
4	2	34	10	34	1	8
4	2	35	4	18	9	6
4	2	35	5	70	1	6
4	2	36	15	36	5	14
4	2	37	4	37	8	26
4	2	45	6	45	7	6
4	2	45	7	51	3	19
4	2	45	7	74	25	10
4	2	48	3	27	13	7
4	2	48	3	49	4	6
4	2	48	5	48	3	6
4	2	49	3	49	4	11
4	2	49	4	48	3	6
4	2	49	4	49	3	12
4	2	49	4	49	7	6
4	2	49	7	49	4	6
4	2	50	11	25	4	17
4	2	50	11	25	7	7
4	2	50	11	25	14	6
4	2	50	11	25	19	9
4	2	50	11	25	20	6
4	2	50	11	25	21	8
4	2	52	9	51	3	6
4	2	54	7	85	11	9
4	2	54	7	85	21	8
4	2	61	7	61	9	10
4	2	61	19	106	9	7
4	2	61	21	106	7	7
4	2	61	21	106	9	18
4	2	63	3	75	1	13
4	2	63	3	75	4	11
4	2	70	1	70	2	10
4	2	70	1	70	3	14
4	2	70	1	70	4	15
4	2	70	1	70	5	19
4	2	70	2	70	1	8
4	2	70	3	70	1	14
4	2	70	3	70	5	11
4	2	70	4	70	1	13
4	2	70	4	70	3	9
4	2	70	4	70	5	21
4	2	70	5	70	1	21
4	2	70	5	70	3	16
4	2	70	5	70	4	11
4	2	70	6	49	4	10
4	2	70	6	70	7	18
4	2	70	6	107	1	8
4	2	70	6	107	2	11
4	2	70	7	70	9	7
4	2	70	7	107	2	7
4	2	72	3	72	5	11
4	2	72	3	72	7	6
4	2	72	3	72	31	7
4	2	72	5	72	3	9
4	2	72	11	72	3	9
4	2	72	22	72	3	10
4	2	74	25	31	2	6
4	2	75	1	63	3	12
4	2	75	1	75	4	6
4	2	75	1	75	5	10
4	2	75	1	75	6	20
4	2	75	4	75	1	6
4	2	75	5	75	1	16
4	2	75	6	75	1	11
4	2	75	6	75	4	7
4	2	76	4	76	14	10
4	2	76	6	76	7	12
4	2	76	7	76	14	6
4	2	76	10	76	11	6
4	2	76	11	76	12	6
4	2	76	12	76	14	7
4	2	76	14	76	12	9
4	2	79	13	79	15	7
4	2	79	15	79	13	6
4	2	82	17	64	19	12
4	2	85	9	85	11	10
4	2	90	3	90	11	13
4	2	90	11	90	3	12
4	2	105	14	2	3	17
4	2	106	3	106	1	7
4	2	106	9	61	21	28
4	2	109	13	51	3	12
4	2	112	3	85	21	14
4	2	116	1	116	2	6
4	2	121	4	121	1	20
4	2	0	0	1	5	6
4	2	0	0	1	6	19
4	2	0	0	1	7	23
4	2	0	0	1	8	31
4	2	0	0	1	9	6
4	2	0	0	1	10	12
4	2	0	0	1	11	7
4	2	0	0	1	12	22
4	2	0	0	1	13	28
4	2	0	0	1	14	42
4	2	0	0	1	15	72
4	2	0	0	1	16	68
4	2	0	0	1	17	53
4	2	0	0	1	18	19
4	2	0	0	1	19	63
4	2	0	0	1	20	34
4	2	0	0	1	23	36
4	2	0	0	1	24	103
4	2	0	0	1	25	41
4	2	0	0	1	26	108
4	2	0	0	1	27	78
4	2	0	0	1	28	22
4	2	0	0	1	29	38
4	2	0	0	1	30	32
4	2	0	0	1	34	68
4	2	0	0	1	35	16
4	2	0	0	1	36	152
4	2	0	0	1	37	6
4	2	0	0	1	38	56
4	2	0	0	1	40	98
4	2	0	0	1	41	16
4	2	0	0	1	43	6
4	2	0	0	1	45	11
4	2	0	0	1	51	7
4	2	0	0	1	60	23
4	2	0	0	1	62	16
4	2	0	0	2	3	50
4	2	0	0	2	5	92
4	2	0	0	3	3	88
4	2	0	0	3	5	30
4	2	0	0	3	7	6
4	2	0	0	3	13	18
4	2	0	0	3	15	55
4	2	0	0	3	17	43
4	2	0	0	3	20	12
4	2	0	0	3	23	7
4	2	0	0	3	25	33
4	2	0	0	3	27	90
4	2	0	0	4	5	25
4	2	0	0	4	7	42
4	2	0	0	4	13	48
4	2	0	0	4	15	96
4	2	0	0	5	3	28
4	2	0	0	5	5	30
4	2	0	0	5	7	24
4	2	0	0	5	9	10
4	2	0	0	5	11	19
4	2	0	0	5	13	20
4	2	0	0	5	15	18
4	2	0	0	6	5	34
4	2	0	0	6	11	60
4	2	0	0	6	15	19
4	2	0	0	6	17	35
4	2	0	0	6	21	32
4	2	0	0	6	54	7
4	2	0	0	6	55	7
4	2	0	0	7	7	9
4	2	0	0	7	13	19
4	2	0	0	7	15	11
4	2	0	0	8	2	9
4	2	0	0	8	5	20
4	2	0	0	8	7	7
4	2	0	0	8	9	25
4	2	0	0	8	11	9
4	2	0	0	9	15	7
4	2	0	0	9	17	33
4	2	0	0	10	3	23
4	2	0	0	10	5	31
4	2	0	0	10	7	42
4	2	0	0	10	9	26
4	2	0	0	11	3	39
4	2	0	0	11	5	13
4	2	0	0	11	7	19
4	2	0	0	11	9	7
4	2	0	0	12	5	19
4	2	0	0	12	7	14
4	2	0	0	12	9	25
4	2	0	0	12	11	10
4	2	0	0	12	13	10
4	2	0	0	12	15	9
4	2	0	0	12	17	24
4	2	0	0	12	19	19
4	2	0	0	13	7	31
4	2	0	0	13	9	48
4	2	0	0	13	11	13
4	2	0	0	13	13	41
4	2	0	0	13	15	40
4	2	0	0	13	17	12
4	2	0	0	13	19	13
4	2	0	0	13	21	12
4	2	0	0	13	25	10
4	2	0	0	14	3	14
4	2	0	0	14	5	7
4	2	0	0	14	7	27
4	2	0	0	14	9	16
4	2	0	0	14	11	11
4	2	0	0	14	13	12
4	2	0	0	14	15	11
4	2	0	0	14	17	6
4	2	0	0	15	5	17
4	2	0	0	15	7	9
4	2	0	0	15	11	8
4	2	0	0	15	15	7
4	2	0	0	15	19	12
4	2	0	0	15	21	16
4	2	0	0	16	5	7
4	2	0	0	16	13	6
4	2	0	0	17	5	40
4	2	0	0	17	7	15
4	2	0	0	17	9	13
4	2	0	0	17	11	13
4	2	0	0	17	12	26
4	2	0	0	17	13	18
4	2	0	0	17	15	23
4	2	0	0	17	17	20
4	2	0	0	17	18	24
4	2	0	0	17	21	12
4	2	0	0	17	23	7
4	2	0	0	17	25	8
4	2	0	0	17	27	13
4	2	0	0	18	5	29
4	2	0	0	18	7	95
4	2	0	0	18	9	33
4	2	0	0	19	3	46
4	2	0	0	19	5	39
4	2	0	0	19	7	35
4	2	0	0	20	3	22
4	2	0	0	20	4	16
4	2	0	0	20	13	19
4	2	0	0	20	19	7
4	2	0	0	20	22	22
4	2	0	0	20	23	7
4	2	0	0	21	3	13
4	2	0	0	21	5	34
4	2	0	0	21	9	27
4	2	0	0	21	13	22
4	2	0	0	21	15	22
4	2	0	0	21	17	15
4	2	0	0	22	1	46
4	2	0	0	22	3	19
4	2	0	0	23	2	22
4	2	0	0	23	3	13
4	2	0	0	23	4	45
4	2	0	0	23	5	10
4	2	0	0	23	7	27
4	2	0	0	23	8	24
4	2	0	0	24	3	84
4	2	0	0	24	7	10
4	2	0	0	24	13	32
4	2	0	0	25	4	48
4	2	0	0	25	7	43
4	2	0	0	25	9	44
4	2	0	0	25	11	35
4	2	0	0	25	14	55
4	2	0	0	25	15	58
4	2	0	0	25	17	24
4	2	0	0	25	18	50
4	2	0	0	25	19	45
4	2	0	0	25	20	22
4	2	0	0	25	21	41
4	2	0	0	26	3	50
4	2	0	0	26	4	15
4	2	0	0	26	5	42
4	2	0	0	26	11	35
4	2	0	0	26	18	10
4	2	0	0	27	3	35
4	2	0	0	27	5	21
4	2	0	0	27	7	28
4	2	0	0	27	11	35
4	2	0	0	27	12	8
4	2	0	0	27	13	46
4	2	0	0	27	15	18
4	2	0	0	28	3	88
4	2	0	0	28	5	10
4	2	0	0	28	7	54
4	2	0	0	28	11	35
4	2	0	0	28	13	42
4	2	0	0	28	15	14
4	2	0	0	28	17	22
4	2	0	0	28	19	32
4	2	0	0	28	21	13
4	2	0	0	28	23	23
4	2	0	0	28	25	11
4	2	0	0	28	27	10
4	2	0	0	29	2	36
4	2	0	0	29	4	20
4	2	0	0	29	5	57
4	2	0	0	29	8	26
4	2	0	0	30	2	40
4	2	0	0	30	4	38
4	2	0	0	30	5	58
4	2	0	0	30	6	27
4	2	0	0	30	7	103
4	2	0	0	30	9	22
4	2	0	0	30	10	77
4	2	0	0	30	13	13
4	2	0	0	30	14	17
4	2	0	0	31	2	38
4	2	0	0	31	5	38
4	2	0	0	31	6	63
4	2	0	0	31	7	81
4	2	0	0	31	8	49
4	2	0	0	31	9	25
4	2	0	0	32	1	15
4	2	0	0	32	2	20
4	2	0	0	32	3	88
4	2	0	0	32	4	33
4	2	0	0	32	5	25
4	2	0	0	32	6	41
4	2	0	0	32	7	22
4	2	0	0	32	9	164
4	2	0	0	32	15	41
4	2	0	0	34	1	126
4	2	0	0	34	2	62
4	2	0	0	34	3	114
4	2	0	0	34	4	37
4	2	0	0	34	6	52
4	2	0	0	34	7	15
4	2	0	0	34	8	35
4	2	0	0	34	9	58
4	2	0	0	34	10	195
4	2	0	0	34	11	10
4	2	0	0	34	12	21
4	2	0	0	34	13	8
4	2	0	0	34	18	16
4	2	0	0	35	4	38
4	2	0	0	35	5	42
4	2	0	0	35	7	8
4	2	0	0	35	11	6
4	2	0	0	35	13	14
4	2	0	0	35	15	6
4	2	0	0	35	19	10
4	2	0	0	36	5	27
4	2	0	0	36	7	26
4	2	0	0	36	13	38
4	2	0	0	36	15	49
4	2	0	0	36	17	8
4	2	0	0	37	2	7
4	2	0	0	37	4	9
4	2	0	0	37	6	26
4	2	0	0	37	8	21
4	2	0	0	38	1	23
4	2	0	0	38	3	9
4	2	0	0	40	1	40
4	2	0	0	40	2	21
4	2	0	0	40	3	31
4	2	0	0	40	4	42
4	2	0	0	40	5	13
4	2	0	0	40	6	6
4	2	0	0	40	7	6
4	2	0	0	40	9	9
4	2	0	0	40	12	6
4	2	0	0	40	16	7
4	2	0	0	41	3	42
4	2	0	0	41	5	41
4	2	0	0	41	7	45
4	2	0	0	41	9	33
4	2	0	0	41	11	11
4	2	0	0	41	13	15
4	2	0	0	41	15	6
4	2	0	0	42	1	151
4	2	0	0	43	5	8
4	2	0	0	43	7	8
4	2	0	0	43	11	18
4	2	0	0	44	1	37
4	2	0	0	44	3	11
4	2	0	0	45	7	35
4	2	0	0	46	3	8
4	2	0	0	46	5	24
4	2	0	0	46	7	20
4	2	0	0	47	7	18
4	2	0	0	47	9	12
4	2	0	0	48	3	118
4	2	0	0	48	5	64
4	2	0	0	48	7	44
4	2	0	0	48	9	58
4	2	0	0	48	10	25
4	2	0	0	49	3	123
4	2	0	0	49	4	122
4	2	0	0	49	6	32
4	2	0	0	49	7	44
4	2	0	0	49	10	50
4	2	0	0	49	15	88
4	2	0	0	50	11	127
4	2	0	0	51	3	57
4	2	0	0	52	3	7
4	2	0	0	52	5	8
4	2	0	0	52	17	23
4	2	0	0	52	19	7
4	2	0	0	52	21	8
4	2	0	0	52	23	15
4	2	0	0	52	25	13
4	2	0	0	53	3	9
4	2	0	0	53	5	27
4	2	0	0	53	7	33
4	2	0	0	53	9	20
4	2	0	0	53	11	16
4	2	0	0	54	5	7
4	2	0	0	54	7	17
4	2	0	0	55	3	37
4	2	0	0	55	7	56
4	2	0	0	55	9	10
4	2	0	0	55	15	7
4	2	0	0	56	1	6
4	2	0	0	57	5	27
4	2	0	0	57	7	7
4	2	0	0	58	2	9
4	2	0	0	58	4	20
4	2	0	0	58	5	20
4	2	0	0	58	6	43
4	2	0	0	58	7	9
4	2	0	0	58	8	8
4	2	0	0	59	13	21
4	2	0	0	60	3	10
4	2	0	0	60	5	17
4	2	0	0	61	1	25
4	2	0	0	61	7	8
4	2	0	0	61	9	37
4	2	0	0	61	15	10
4	2	0	0	61	17	21
4	2	0	0	61	19	42
4	2	0	0	61	21	21
4	2	0	0	63	3	126
4	2	0	0	63	7	19
4	2	0	0	63	9	65
4	2	0	0	63	11	78
4	2	0	0	63	17	37
4	2	0	0	63	19	54
4	2	0	0	64	3	10
4	2	0	0	64	7	6
4	2	0	0	64	9	6
4	2	0	0	64	11	11
4	2	0	0	64	19	25
4	2	0	0	69	7	17
4	2	0	0	69	9	14
4	2	0	0	69	15	16
4	2	0	0	69	17	6
4	2	0	0	70	1	93
4	2	0	0	70	3	59
4	2	0	0	70	4	46
4	2	0	0	70	5	94
4	2	0	0	70	6	32
4	2	0	0	70	7	63
4	2	0	0	70	9	63
4	2	0	0	72	3	154
4	2	0	0	72	5	17
4	2	0	0	72	7	12
4	2	0	0	72	9	15
4	2	0	0	72	13	6
4	2	0	0	72	15	12
4	2	0	0	72	17	11
4	2	0	0	72	19	7
4	2	0	0	72	22	44
4	2	0	0	72	23	28
4	2	0	0	72	29	8
4	2	0	0	72	31	21
4	2	0	0	73	5	47
4	2	0	0	73	9	6
4	2	0	0	73	15	11
4	2	0	0	73	17	8
4	2	0	0	73	21	27
4	2	0	0	73	23	34
4	2	0	0	73	24	11
4	2	0	0	73	25	14
4	2	0	0	74	3	12
4	2	0	0	74	5	9
4	2	0	0	74	9	9
4	2	0	0	74	19	18
4	2	0	0	74	25	22
4	2	0	0	75	1	85
4	2	0	0	75	2	16
4	2	0	0	75	4	45
4	2	0	0	75	5	72
4	2	0	0	75	6	59
4	2	0	0	79	3	10
4	2	0	0	79	5	8
4	2	0	0	79	7	9
4	2	0	0	79	13	14
4	2	0	0	79	15	21
4	2	0	0	80	1	11
4	2	0	0	82	1	13
4	2	0	0	82	5	14
4	2	0	0	82	7	7
4	2	0	0	82	11	8
4	2	0	0	82	17	13
4	2	0	0	83	3	22
4	2	0	0	83	5	17
4	2	0	0	84	7	14
4	2	0	0	84	11	11
4	2	0	0	85	3	16
4	2	0	0	85	5	21
4	2	0	0	85	9	31
4	2	0	0	85	11	320
4	2	0	0	85	13	11
4	2	0	0	85	15	77
4	2	0	0	85	19	7
4	2	0	0	85	21	193
4	2	0	0	86	5	13
4	2	0	0	86	9	7
4	2	0	0	86	25	7
4	2	0	0	86	27	23
4	2	0	0	87	13	15
4	2	0	0	87	15	20
4	2	0	0	88	2	8
4	2	0	0	88	3	10
4	2	0	0	88	4	9
4	2	0	0	89	3	13
4	2	0	0	89	7	7
4	2	0	0	90	3	68
4	2	0	0	90	11	71
4	2	0	0	90	15	13
4	2	0	0	90	21	6
4	2	0	0	90	23	16
4	2	0	0	90	25	19
4	2	0	0	90	27	29
4	2	0	0	90	29	102
4	2	0	0	91	11	6
4	2	0	0	102	1	28
4	2	0	0	102	3	13
4	2	0	0	104	3	33
4	2	0	0	104	5	7
4	2	0	0	105	9	18
4	2	0	0	105	12	24
4	2	0	0	105	13	7
4	2	0	0	105	14	20
4	2	0	0	106	1	97
4	2	0	0	106	3	6
4	2	0	0	106	5	19
4	2	0	0	106	7	43
4	2	0	0	106	9	82
4	2	0	0	107	1	38
4	2	0	0	107	2	39
4	2	0	0	108	5	6
4	2	0	0	108	7	10
4	2	0	0	108	8	22
4	2	0	0	108	9	8
4	2	0	0	109	5	8
4	2	0	0	109	13	7
4	2	0	0	109	15	7
4	2	0	0	109	21	11
4	2	0	0	109	27	7
4	2	0	0	109	29	19
4	2	0	0	110	3	23
4	2	0	0	110	5	8
4	2	0	0	110	7	11
4	2	0	0	110	9	8
4	2	0	0	110	17	14
4	2	0	0	110	23	8
4	2	0	0	110	25	6
4	2	0	0	111	7	13
4	2	0	0	112	2	28
4	2	0	0	112	3	72
4	2	0	0	112	5	6
4	2	0	0	113	3	8
4	2	0	0	115	3	12
4	2	0	0	115	5	14
4	2	0	0	115	7	7
4	2	0	0	115	9	8
4	2	0	0	115	13	12
4	2	0	0	116	1	8
4	2	0	0	116	2	11
4	2	0	0	116	4	7
4	2	0	0	116	5	15
4	2	0	0	116	6	13
4	2	0	0	116	7	7
4	2	0	0	116	8	20
4	2	0	0	116	10	17
4	2	0	0	116	11	8
4	2	0	0	116	12	12
4	2	0	0	116	13	10
4	2	0	0	116	15	13
4	2	0	0	116	16	6
4	2	0	0	116	20	6
4	2	0	0	116	21	10
4	2	0	0	117	3	9
4	2	0	0	117	5	15
4	2	0	0	117	7	8
4	2	0	0	117	11	45
4	2	0	0	117	13	11
4	2	0	0	118	7	32
4	2	0	0	118	9	10
4	2	0	0	118	13	13
4	2	0	0	118	15	19
4	2	0	0	118	17	11
4	2	0	0	119	2	15
4	2	0	0	119	3	20
4	2	0	0	119	4	13
4	2	0	0	119	5	13
4	2	0	0	120	1	33
4	2	0	0	120	13	6
4	2	0	0	120	23	7
4	2	0	0	120	27	6
4	2	0	0	121	1	10
4	2	0	0	121	4	7
4	2	0	0	121	11	9
4	2	0	0	123	5	7
4	2	0	0	123	7	6
4	2	0	0	123	9	17
4	2	0	0	123	11	20
4	2	0	0	124	9	9
4	2	0	0	124	21	14
4	2	0	0	124	23	16
4	2	0	0	124	25	8
4	2	0	0	126	9	8
4	2	0	0	126	11	19
4	2	0	0	126	15	14
4	2	0	0	126	17	14
4	2	0	0	126	19	6
4	2	0	0	126	21	14
4	2	0	0	126	25	18
4	2	0	0	126	27	53
4	2	1	28	1	36	7
4	2	1	29	1	36	8
4	2	1	29	1	40	8
4	2	1	33	1	36	7
4	2	2	3	2	5	20
4	2	2	3	105	14	7
4	2	2	5	2	3	18
4	2	3	3	3	5	8
4	2	3	3	3	15	6
4	2	3	3	51	3	8
4	2	3	5	3	3	8
4	2	3	25	3	27	10
4	2	3	27	3	3	6
4	2	4	5	4	7	6
4	2	4	15	32	3	6
4	2	6	21	37	8	10
4	2	6	55	6	17	8
4	2	7	7	7	11	19
4	2	7	9	7	11	6
4	2	7	11	7	7	7
4	2	8	5	8	2	9
4	2	12	9	12	11	6
4	2	18	7	118	13	7
4	2	24	3	24	13	13
4	2	24	3	43	11	7
4	2	24	13	24	3	17
4	2	25	19	50	11	25
4	2	27	3	27	11	7
4	2	27	3	27	13	9
4	2	27	13	27	3	8
4	2	28	3	28	5	9
4	2	28	3	28	7	8
4	2	28	7	28	3	11
4	2	31	2	31	6	9
4	2	31	2	31	7	7
4	2	31	6	31	2	6
4	2	32	3	4	15	6
4	2	32	3	32	9	25
4	2	32	9	32	3	31
4	2	34	1	34	10	7
4	2	34	4	34	10	6
4	2	34	10	32	9	7
4	2	34	10	34	2	8
4	2	37	4	37	8	9
4	2	38	2	13	25	10
4	2	45	7	51	3	12
4	2	48	3	48	9	7
4	2	48	3	49	4	10
4	2	48	9	48	3	10
4	2	49	3	49	4	7
4	2	50	11	25	4	17
4	2	50	11	25	11	6
4	2	50	11	25	19	49
4	2	50	11	25	20	12
4	2	51	3	52	9	6
4	2	54	7	85	11	7
4	2	61	7	61	9	9
4	2	61	9	61	7	6
4	2	61	19	106	9	6
4	2	61	21	106	9	14
4	2	63	3	75	1	17
4	2	63	3	75	4	6
4	2	64	21	64	9	7
4	2	70	1	70	2	10
4	2	70	1	70	4	8
4	2	70	1	70	5	9
4	2	70	3	70	1	8
4	2	70	3	70	4	6
4	2	70	4	70	3	7
4	2	70	4	70	5	14
4	2	70	5	70	1	11
4	2	70	5	70	3	6
4	2	70	5	70	4	9
4	2	70	7	70	9	7
4	2	72	3	72	5	10
4	2	72	5	72	3	15
4	2	72	22	72	3	18
4	2	75	1	63	3	11
4	2	75	1	75	4	8
4	2	75	1	75	5	6
4	2	75	1	75	6	6
4	2	75	5	75	1	6
4	2	75	6	75	1	9
4	2	76	4	76	14	8
4	2	76	5	76	8	9
4	2	76	5	76	14	6
4	2	76	7	76	14	7
4	2	76	12	76	14	10
4	2	76	14	76	7	11
4	2	76	14	76	12	8
4	2	82	17	64	19	6
4	2	82	17	74	25	7
4	2	89	9	89	11	11
4	2	90	3	90	11	8
4	2	105	1	105	4	7
4	2	105	4	105	1	10
4	2	105	12	105	9	7
4	2	105	14	2	3	17
4	2	106	1	106	5	13
4	2	106	9	61	21	25
4	2	109	13	51	3	8
4	2	112	3	85	21	9
4	2	121	4	121	1	11
4	2	0	0	1	6	12
4	2	0	0	1	7	18
4	2	0	0	1	8	19
4	2	0	0	1	9	6
4	2	0	0	1	10	13
4	2	0	0	1	12	24
4	2	0	0	1	13	20
4	2	0	0	1	14	31
4	2	0	0	1	15	58
4	2	0	0	1	16	69
4	2	0	0	1	17	24
4	2	0	0	1	18	20
4	2	0	0	1	19	28
4	2	0	0	1	20	16
4	2	0	0	1	23	28
4	2	0	0	1	24	84
4	2	0	0	1	25	33
4	2	0	0	1	26	101
4	2	0	0	1	27	52
4	2	0	0	1	28	11
4	2	0	0	1	29	20
4	2	0	0	1	30	24
4	2	0	0	1	34	41
4	2	0	0	1	36	127
4	2	0	0	1	38	58
4	2	0	0	1	40	80
4	2	0	0	1	45	8
4	2	0	0	1	51	6
4	2	0	0	1	60	8
4	2	0	0	1	62	14
4	2	0	0	2	3	38
4	2	0	0	2	5	52
4	2	0	0	3	3	58
4	2	0	0	3	5	16
4	2	0	0	3	7	8
4	2	0	0	3	13	13
4	2	0	0	3	15	28
4	2	0	0	3	17	28
4	2	0	0	3	20	6
4	2	0	0	3	25	11
4	2	0	0	3	27	52
4	2	0	0	4	5	26
4	2	0	0	4	7	30
4	2	0	0	4	13	32
4	2	0	0	4	15	43
4	2	0	0	5	5	18
4	2	0	0	5	7	11
4	2	0	0	5	9	14
4	2	0	0	5	11	15
4	2	0	0	5	13	9
4	2	0	0	5	15	6
4	2	0	0	6	5	20
4	2	0	0	6	11	25
4	2	0	0	6	15	11
4	2	0	0	6	17	14
4	2	0	0	6	21	14
4	2	0	0	7	13	7
4	2	0	0	8	2	7
4	2	0	0	8	5	13
4	2	0	0	8	9	21
4	2	0	0	9	17	16
4	2	0	0	10	3	8
4	2	0	0	10	5	9
4	2	0	0	10	7	24
4	2	0	0	10	9	13
4	2	0	0	11	3	26
4	2	0	0	11	5	8
4	2	0	0	11	7	7
4	2	0	0	12	7	13
4	2	0	0	12	9	13
4	2	0	0	12	11	9
4	2	0	0	12	17	10
4	2	0	0	12	19	14
4	2	0	0	13	7	26
4	2	0	0	13	9	26
4	2	0	0	13	13	19
4	2	0	0	13	15	25
4	2	0	0	13	17	7
4	2	0	0	13	19	8
4	2	0	0	13	21	8
4	2	0	0	14	3	6
4	2	0	0	14	7	12
4	2	0	0	14	9	14
4	2	0	0	14	13	6
4	2	0	0	14	15	7
4	2	0	0	14	17	8
4	2	0	0	15	5	17
4	2	0	0	15	11	10
4	2	0	0	15	15	6
4	2	0	0	17	5	23
4	2	0	0	17	7	15
4	2	0	0	17	9	6
4	2	0	0	17	11	15
4	2	0	0	17	12	23
4	2	0	0	17	13	14
4	2	0	0	17	15	7
4	2	0	0	17	17	10
4	2	0	0	17	18	10
4	2	0	0	17	21	11
4	2	0	0	17	25	8
4	2	0	0	17	27	8
4	2	0	0	18	5	17
4	2	0	0	18	7	76
4	2	0	0	18	9	20
4	2	0	0	19	3	34
4	2	0	0	19	5	36
4	2	0	0	19	7	28
4	2	0	0	20	3	14
4	2	0	0	20	4	7
4	2	0	0	20	22	18
4	2	0	0	21	3	11
4	2	0	0	21	5	29
4	2	0	0	21	9	16
4	2	0	0	21	13	15
4	2	0	0	21	15	21
4	2	0	0	21	17	11
4	2	0	0	22	1	32
4	2	0	0	22	3	7
4	2	0	0	23	2	8
4	2	0	0	23	3	17
4	2	0	0	23	4	23
4	2	0	0	23	7	16
4	2	0	0	23	8	15
4	2	0	0	24	3	36
4	2	0	0	24	7	6
4	2	0	0	24	13	17
4	2	0	0	25	4	24
4	2	0	0	25	7	26
4	2	0	0	25	9	29
4	2	0	0	25	11	19
4	2	0	0	25	14	37
4	2	0	0	25	15	39
4	2	0	0	25	17	23
4	2	0	0	25	18	39
4	2	0	0	25	19	34
4	2	0	0	25	20	15
4	2	0	0	25	21	30
4	2	0	0	26	3	33
4	2	0	0	26	4	8
4	2	0	0	26	5	21
4	2	0	0	26	11	22
4	2	0	0	26	18	8
4	2	0	0	27	3	22
4	2	0	0	27	5	18
4	2	0	0	27	7	18
4	2	0	0	27	11	23
4	2	0	0	27	12	10
4	2	0	0	27	13	28
4	2	0	0	27	15	10
4	2	0	0	28	3	52
4	2	0	0	28	5	11
4	2	0	0	28	7	42
4	2	0	0	28	11	25
4	2	0	0	28	13	25
4	2	0	0	28	15	8
4	2	0	0	28	17	16
4	2	0	0	28	19	17
4	2	0	0	28	21	6
4	2	0	0	28	23	12
4	2	0	0	28	25	8
4	2	0	0	28	27	11
4	2	0	0	29	2	20
4	2	0	0	29	4	23
4	2	0	0	29	5	33
4	2	0	0	29	8	7
4	2	0	0	30	2	30
4	2	0	0	30	4	33
4	2	0	0	30	5	42
4	2	0	0	30	6	17
4	2	0	0	30	7	63
4	2	0	0	30	9	14
4	2	0	0	30	10	38
4	2	0	0	30	14	9
4	2	0	0	31	2	35
4	2	0	0	31	5	19
4	2	0	0	31	6	58
4	2	0	0	31	7	50
4	2	0	0	31	8	36
4	2	0	0	31	9	19
4	2	0	0	32	1	7
4	2	0	0	32	2	13
4	2	0	0	32	3	57
4	2	0	0	32	4	14
4	2	0	0	32	5	16
4	2	0	0	32	6	37
4	2	0	0	32	7	30
4	2	0	0	32	9	96
4	2	0	0	32	15	28
4	2	0	0	34	1	106
4	2	0	0	34	2	54
4	2	0	0	34	3	85
4	2	0	0	34	4	33
4	2	0	0	34	6	51
4	2	0	0	34	7	6
4	2	0	0	34	8	31
4	2	0	0	34	9	35
4	2	0	0	34	10	78
4	2	0	0	34	11	9
4	2	0	0	34	12	9
4	2	0	0	34	18	12
4	2	0	0	35	4	34
4	2	0	0	35	5	30
4	2	0	0	35	13	16
4	2	0	0	35	17	6
4	2	0	0	35	19	6
4	2	0	0	36	5	15
4	2	0	0	36	7	14
4	2	0	0	36	13	13
4	2	0	0	36	15	19
4	2	0	0	36	17	9
4	2	0	0	36	19	6
4	2	0	0	37	2	8
4	2	0	0	37	4	8
4	2	0	0	37	6	25
4	2	0	0	37	8	14
4	2	0	0	38	1	20
4	2	0	0	38	3	6
4	2	0	0	40	1	17
4	2	0	0	40	2	14
4	2	0	0	40	3	20
4	2	0	0	40	4	19
4	2	0	0	40	5	6
4	2	0	0	40	16	7
4	2	0	0	41	3	35
4	2	0	0	41	5	29
4	2	0	0	41	7	32
4	2	0	0	41	9	25
4	2	0	0	41	11	12
4	2	0	0	41	13	7
4	2	0	0	42	1	85
4	2	0	0	43	11	15
4	2	0	0	44	1	36
4	2	0	0	44	3	8
4	2	0	0	45	4	6
4	2	0	0	45	6	7
4	2	0	0	45	7	11
4	2	0	0	46	3	7
4	2	0	0	46	5	10
4	2	0	0	46	7	13
4	2	0	0	47	7	14
4	2	0	0	47	9	10
4	2	0	0	48	3	69
4	2	0	0	48	5	46
4	2	0	0	48	7	32
4	2	0	0	48	9	44
4	2	0	0	48	10	19
4	2	0	0	49	3	81
4	2	0	0	49	4	75
4	2	0	0	49	6	26
4	2	0	0	49	7	44
4	2	0	0	49	10	32
4	2	0	0	49	15	46
4	2	0	0	50	11	93
4	2	0	0	51	3	63
4	2	0	0	51	5	6
4	2	0	0	51	7	9
4	2	0	0	52	17	6
4	2	0	0	52	19	7
4	2	0	0	52	25	13
4	2	0	0	53	5	16
4	2	0	0	53	7	20
4	2	0	0	53	9	12
4	2	0	0	53	11	12
4	2	0	0	54	7	14
4	2	0	0	55	3	18
4	2	0	0	55	7	50
4	2	0	0	55	9	6
4	2	0	0	55	15	9
4	2	0	0	57	5	10
4	2	0	0	57	7	6
4	2	0	0	58	2	6
4	2	0	0	58	4	8
4	2	0	0	58	5	14
4	2	0	0	58	6	27
4	2	0	0	58	7	11
4	2	0	0	59	13	16
4	2	0	0	60	3	7
4	2	0	0	60	5	12
4	2	0	0	61	1	11
4	2	0	0	61	7	7
4	2	0	0	61	9	10
4	2	0	0	61	17	8
4	2	0	0	61	19	28
4	2	0	0	61	21	18
4	2	0	0	63	3	74
4	2	0	0	63	7	10
4	2	0	0	63	9	42
4	2	0	0	63	11	59
4	2	0	0	63	17	30
4	2	0	0	63	19	45
4	2	0	0	64	11	6
4	2	0	0	64	19	35
4	2	0	0	69	7	10
4	2	0	0	69	15	9
4	2	0	0	70	1	45
4	2	0	0	70	3	47
4	2	0	0	70	4	30
4	2	0	0	70	5	59
4	2	0	0	70	6	18
4	2	0	0	70	7	46
4	2	0	0	70	9	39
4	2	0	0	72	3	108
4	2	0	0	72	5	6
4	2	0	0	72	7	7
4	2	0	0	72	9	7
4	2	0	0	72	17	7
4	2	0	0	72	19	6
4	2	0	0	72	22	34
4	2	0	0	72	23	7
4	2	0	0	72	25	6
4	2	0	0	72	27	11
4	2	0	0	72	31	30
4	2	0	0	73	5	39
4	2	0	0	73	9	7
4	2	0	0	73	21	13
4	2	0	0	73	23	20
4	2	0	0	74	5	7
4	2	0	0	74	9	7
4	2	0	0	74	19	6
4	2	0	0	74	25	12
4	2	0	0	75	1	73
4	2	0	0	75	2	10
4	2	0	0	75	4	36
4	2	0	0	75	5	37
4	2	0	0	75	6	37
4	2	0	0	79	7	11
4	2	0	0	79	13	17
4	2	0	0	79	15	13
4	2	0	0	82	1	7
4	2	0	0	82	3	6
4	2	0	0	82	5	8
4	2	0	0	82	11	9
4	2	0	0	82	17	16
4	2	0	0	83	3	22
4	2	0	0	83	5	8
4	2	0	0	84	7	12
4	2	0	0	84	11	7
4	2	0	0	85	5	9
4	2	0	0	85	7	11
4	2	0	0	85	11	240
4	2	0	0	85	13	6
4	2	0	0	85	15	36
4	2	0	0	85	21	124
4	2	0	0	86	5	8
4	2	0	0	86	9	7
4	2	0	0	86	27	12
4	2	0	0	87	13	11
4	2	0	0	87	15	9
4	2	0	0	88	2	11
4	2	0	0	88	3	7
4	2	0	0	89	7	7
4	2	0	0	90	3	63
4	2	0	0	90	11	44
4	2	0	0	90	15	7
4	2	0	0	90	25	7
4	2	0	0	90	27	23
4	2	0	0	90	29	57
4	2	0	0	102	1	26
4	2	0	0	104	3	20
4	2	0	0	104	5	8
4	2	0	0	104	6	8
4	2	0	0	105	9	8
4	2	0	0	105	12	19
4	2	0	0	105	14	9
4	2	0	0	106	1	58
4	2	0	0	106	5	16
4	2	0	0	106	7	34
4	2	0	0	106	9	38
4	2	0	0	107	1	25
4	2	0	0	107	2	38
4	2	0	0	108	5	6
4	2	0	0	108	8	14
4	2	0	0	109	3	7
4	2	0	0	109	15	8
4	2	0	0	109	29	14
4	2	0	0	109	39	6
4	2	0	0	109	43	10
4	2	0	0	110	3	16
4	2	0	0	110	7	12
4	2	0	0	110	15	6
4	2	0	0	110	17	8
4	2	0	0	110	25	8
4	2	0	0	111	7	9
4	2	0	0	112	2	17
4	2	0	0	112	3	62
4	2	0	0	115	1	10
4	2	0	0	115	5	13
4	2	0	0	115	7	6
4	2	0	0	115	13	14
4	2	0	0	116	2	14
4	2	0	0	116	5	13
4	2	0	0	116	6	6
4	2	0	0	116	8	11
4	2	0	0	116	10	6
4	2	0	0	116	12	6
4	2	0	0	116	15	11
4	2	0	0	116	21	9
4	2	0	0	117	5	7
4	2	0	0	117	11	13
4	2	0	0	118	5	6
4	2	0	0	118	7	15
4	2	0	0	118	15	13
4	2	0	0	118	17	10
4	2	0	0	119	2	11
4	2	0	0	119	3	13
4	2	0	0	119	4	11
4	2	0	0	119	5	11
4	2	0	0	120	1	15
4	2	0	0	121	1	9
4	2	0	0	123	9	9
4	2	0	0	123	11	14
4	2	0	0	124	21	8
4	2	0	0	124	23	7
4	2	0	0	126	5	6
4	2	0	0	126	9	8
4	2	0	0	126	11	10
4	2	0	0	126	21	11
4	2	0	0	126	25	14
4	2	0	0	126	27	26
4	2	1	15	1	7	6
4	2	1	29	1	36	6
4	2	1	33	1	36	6
4	2	2	3	2	5	13
4	2	2	3	105	14	8
4	2	2	5	2	3	15
4	2	3	3	3	5	12
4	2	6	55	6	17	6
4	2	7	9	7	11	7
4	2	7	11	7	7	7
4	2	8	2	8	7	6
4	2	24	3	24	13	8
4	2	24	13	24	3	12
4	2	25	18	60	5	8
4	2	25	19	50	11	16
4	2	27	13	27	15	8
4	2	28	3	28	7	8
4	2	28	7	28	3	6
4	2	29	5	45	7	6
4	2	32	2	32	4	6
4	2	32	3	4	7	6
4	2	32	3	32	9	17
4	2	32	9	32	3	22
4	2	34	1	34	3	6
4	2	34	10	34	1	9
4	2	41	3	41	9	6
4	2	41	7	41	3	7
4	2	45	6	45	7	8
4	2	45	7	51	3	10
4	2	45	7	74	25	7
4	2	48	3	49	3	9
4	2	48	3	49	4	9
4	2	48	9	48	3	6
4	2	49	3	49	4	8
4	2	49	4	49	7	6
4	2	50	11	25	19	27
4	2	51	3	109	13	6
4	2	52	9	51	3	6
4	2	52	9	52	7	6
4	2	61	7	61	9	10
4	2	61	9	61	7	11
4	2	61	21	106	5	6
4	2	61	21	106	9	12
4	2	63	3	75	1	11
4	2	63	3	75	4	8
4	2	70	1	70	2	15
4	2	70	1	70	3	6
4	2	70	1	70	5	13
4	2	70	3	70	1	7
4	2	70	3	70	4	8
4	2	70	4	70	1	6
4	2	70	4	70	3	6
4	2	70	4	70	5	17
4	2	70	5	70	3	8
4	2	70	5	70	4	11
4	2	70	7	70	9	13
4	2	72	3	72	5	7
4	2	72	5	72	3	9
4	2	75	1	63	3	10
4	2	75	1	75	6	6
4	2	75	4	75	1	6
4	2	75	5	75	1	7
4	2	75	6	75	1	12
4	2	75	6	75	4	7
4	2	76	4	76	14	6
4	2	76	5	76	6	9
4	2	76	5	76	8	9
4	2	76	5	76	14	9
4	2	76	7	76	6	14
4	2	76	7	76	14	6
4	2	76	14	76	7	6
4	2	76	14	76	12	12
4	2	82	17	51	3	6
4	2	85	21	112	3	8
4	2	90	3	23	4	7
4	2	90	3	90	11	10
4	2	104	4	104	6	7
4	2	105	4	105	1	9
4	2	105	14	2	3	11
4	2	106	7	106	9	6
4	2	106	9	61	21	8
4	2	109	13	51	3	8
4	2	109	37	109	43	6
4	2	112	2	119	4	7
4	2	121	4	121	1	10
4	2	0	0	1	6	7
4	2	0	0	1	7	8
4	2	0	0	1	8	14
4	2	0	0	1	13	8
4	2	0	0	1	14	18
4	2	0	0	1	15	23
4	2	0	0	1	16	48
4	2	0	0	1	17	18
4	2	0	0	1	18	15
4	2	0	0	1	19	20
4	2	0	0	1	20	29
4	2	0	0	1	23	12
4	2	0	0	1	24	45
4	2	0	0	1	25	16
4	2	0	0	1	26	53
4	2	0	0	1	27	41
4	2	0	0	1	29	9
4	2	0	0	1	30	12
4	2	0	0	1	34	32
4	2	0	0	1	36	70
4	2	0	0	1	38	28
4	2	0	0	1	40	47
4	2	0	0	1	60	14
4	2	0	0	1	62	12
4	2	0	0	2	3	24
4	2	0	0	2	5	37
4	2	0	0	3	3	46
4	2	0	0	3	5	24
4	2	0	0	3	13	8
4	2	0	0	3	15	29
4	2	0	0	3	17	27
4	2	0	0	3	27	44
4	2	0	0	4	5	18
4	2	0	0	4	7	31
4	2	0	0	4	13	12
4	2	0	0	4	15	43
4	2	0	0	5	3	7
4	2	0	0	5	5	15
4	2	0	0	5	7	10
4	2	0	0	5	9	8
4	2	0	0	5	11	7
4	2	0	0	6	5	13
4	2	0	0	6	7	9
4	2	0	0	6	11	17
4	2	0	0	6	15	9
4	2	0	0	6	17	11
4	2	0	0	6	21	15
4	2	0	0	8	5	10
4	2	0	0	8	7	6
4	2	0	0	8	9	8
4	2	0	0	8	11	7
4	2	0	0	9	17	7
4	2	0	0	10	3	17
4	2	0	0	10	7	18
4	2	0	0	10	9	13
4	2	0	0	11	3	20
4	2	0	0	11	7	11
4	2	0	0	12	9	8
4	2	0	0	12	11	7
4	2	0	0	12	13	6
4	2	0	0	12	15	7
4	2	0	0	12	17	6
4	2	0	0	12	19	12
4	2	0	0	13	7	14
4	2	0	0	13	9	26
4	2	0	0	13	11	7
4	2	0	0	13	13	17
4	2	0	0	13	15	19
4	2	0	0	13	19	8
4	2	0	0	13	21	6
4	2	0	0	14	9	10
4	2	0	0	14	15	7
4	2	0	0	16	5	8
4	2	0	0	17	5	14
4	2	0	0	17	7	6
4	2	0	0	17	12	9
4	2	0	0	18	5	13
4	2	0	0	18	7	48
4	2	0	0	18	9	14
4	2	0	0	19	3	17
4	2	0	0	19	5	19
4	2	0	0	19	7	14
4	2	0	0	20	3	7
4	2	0	0	20	4	7
4	2	0	0	20	22	8
4	2	0	0	21	5	19
4	2	0	0	21	9	21
4	2	0	0	21	13	19
4	2	0	0	21	15	9
4	2	0	0	22	1	16
4	2	0	0	23	2	7
4	2	0	0	23	3	13
4	2	0	0	23	4	19
4	2	0	0	23	5	7
4	2	0	0	23	7	13
4	2	0	0	23	8	8
4	2	0	0	24	3	24
4	2	0	0	25	4	25
4	2	0	0	25	7	22
4	2	0	0	25	9	17
4	2	0	0	25	11	11
4	2	0	0	25	14	21
4	2	0	0	25	15	34
4	2	0	0	25	17	13
4	2	0	0	25	18	32
4	2	0	0	25	19	24
4	2	0	0	25	20	6
4	2	0	0	25	21	25
4	2	0	0	26	3	23
4	2	0	0	26	5	15
4	2	0	0	26	11	12
4	2	0	0	27	3	9
4	2	0	0	27	5	17
4	2	0	0	27	7	8
4	2	0	0	27	13	20
4	2	0	0	27	15	6
4	2	0	0	28	3	37
4	2	0	0	28	7	24
4	2	0	0	28	11	11
4	2	0	0	28	13	12
4	2	0	0	28	15	8
4	2	0	0	28	17	12
4	2	0	0	28	19	18
4	2	0	0	28	21	7
4	2	0	0	28	23	7
4	2	0	0	28	25	6
4	2	0	0	29	2	17
4	2	0	0	29	4	23
4	2	0	0	29	5	31
4	2	0	0	29	8	13
4	2	0	0	30	2	20
4	2	0	0	30	4	17
4	2	0	0	30	5	26
4	2	0	0	30	6	15
4	2	0	0	30	7	37
4	2	0	0	30	9	11
4	2	0	0	30	10	26
4	2	0	0	31	2	20
4	2	0	0	31	5	21
4	2	0	0	31	6	44
4	2	0	0	31	7	27
4	2	0	0	31	8	27
4	2	0	0	31	9	12
4	2	0	0	32	1	12
4	2	0	0	32	2	11
4	2	0	0	32	3	50
4	2	0	0	32	4	20
4	2	0	0	32	5	18
4	2	0	0	32	6	32
4	2	0	0	32	7	17
4	2	0	0	32	9	70
4	2	0	0	32	15	9
4	2	0	0	34	1	69
4	2	0	0	34	2	32
4	2	0	0	34	3	49
4	2	0	0	34	4	27
4	2	0	0	34	6	27
4	2	0	0	34	8	22
4	2	0	0	34	9	20
4	2	0	0	34	10	30
4	2	0	0	34	12	10
4	2	0	0	34	13	6
4	2	0	0	34	18	6
4	2	0	0	35	4	28
4	2	0	0	35	5	17
4	2	0	0	35	13	6
4	2	0	0	35	19	13
4	2	0	0	36	5	17
4	2	0	0	36	13	9
4	2	0	0	36	15	9
4	2	0	0	37	6	6
4	2	0	0	37	8	8
4	2	0	0	38	1	10
4	2	0	0	40	1	11
4	2	0	0	40	2	12
4	2	0	0	40	4	13
4	2	0	0	40	16	7
4	2	0	0	41	3	12
4	2	0	0	41	5	27
4	2	0	0	41	7	16
4	2	0	0	41	9	22
4	2	0	0	41	13	6
4	2	0	0	42	1	47
4	2	0	0	44	1	22
4	2	0	0	44	3	8
4	2	0	0	45	7	8
4	2	0	0	46	5	7
4	2	0	0	46	7	6
4	2	0	0	47	7	11
4	2	0	0	48	3	45
4	2	0	0	48	5	35
4	2	0	0	48	7	22
4	2	0	0	48	9	23
4	2	0	0	48	10	10
4	2	0	0	49	3	62
4	2	0	0	49	4	65
4	2	0	0	49	6	12
4	2	0	0	49	7	35
4	2	0	0	49	10	17
4	2	0	0	49	15	39
4	2	0	0	50	11	56
4	2	0	0	51	3	44
4	2	0	0	52	25	10
4	2	0	0	53	7	11
4	2	0	0	53	9	7
4	2	0	0	53	11	9
4	2	0	0	55	3	10
4	2	0	0	55	7	33
4	2	0	0	55	9	6
4	2	0	0	57	7	6
4	2	0	0	58	4	7
4	2	0	0	58	5	8
4	2	0	0	58	6	19
4	2	0	0	58	7	6
4	2	0	0	59	13	6
4	2	0	0	60	3	6
4	2	0	0	60	5	6
4	2	0	0	61	1	7
4	2	0	0	61	17	10
4	2	0	0	61	19	12
4	2	0	0	61	21	12
4	2	0	0	63	3	57
4	2	0	0	63	7	8
4	2	0	0	63	9	32
4	2	0	0	63	11	27
4	2	0	0	63	17	31
4	2	0	0	63	19	19
4	2	0	0	64	3	9
4	2	0	0	64	11	7
4	2	0	0	64	17	6
4	2	0	0	64	19	15
4	2	0	0	69	9	10
4	2	0	0	70	1	34
4	2	0	0	70	3	43
4	2	0	0	70	4	21
4	2	0	0	70	5	41
4	2	0	0	70	6	9
4	2	0	0	70	7	32
4	2	0	0	70	9	19
4	2	0	0	72	3	85
4	2	0	0	72	9	6
4	2	0	0	72	17	9
4	2	0	0	72	22	20
4	2	0	0	72	23	9
4	2	0	0	72	31	12
4	2	0	0	73	5	25
4	2	0	0	73	15	6
4	2	0	0	73	17	8
4	2	0	0	73	21	7
4	2	0	0	73	23	8
4	2	0	0	74	5	6
4	2	0	0	74	19	6
4	2	0	0	74	25	7
4	2	0	0	75	1	47
4	2	0	0	75	2	8
4	2	0	0	75	4	21
4	2	0	0	75	5	30
4	2	0	0	75	6	24
4	2	0	0	79	5	11
4	2	0	0	79	13	10
4	2	0	0	79	15	10
4	2	0	0	82	7	6
4	2	0	0	82	17	15
4	2	0	0	83	3	15
4	2	0	0	84	11	6
4	2	0	0	85	7	7
4	2	0	0	85	9	8
4	2	0	0	85	11	103
4	2	0	0	85	15	18
4	2	0	0	85	21	91
4	2	0	0	86	27	10
4	2	0	0	87	15	13
4	2	0	0	88	2	6
4	2	0	0	88	4	6
4	2	0	0	90	3	47
4	2	0	0	90	11	41
4	2	0	0	90	23	6
4	2	0	0	90	25	6
4	2	0	0	90	29	44
4	2	0	0	102	1	18
4	2	0	0	102	3	6
4	2	0	0	104	3	13
4	2	0	0	104	5	9
4	2	0	0	105	9	12
4	2	0	0	105	12	10
4	2	0	0	105	14	8
4	2	0	0	106	1	24
4	2	0	0	106	7	11
4	2	0	0	106	9	28
4	2	0	0	107	1	27
4	2	0	0	107	2	17
4	2	0	0	108	8	10
4	2	0	0	109	29	8
4	2	0	0	110	3	18
4	2	0	0	110	7	7
4	2	0	0	110	17	6
4	2	0	0	112	2	10
4	2	0	0	112	3	34
4	2	0	0	112	4	6
4	2	0	0	113	2	7
4	2	0	0	115	3	6
4	2	0	0	115	5	7
4	2	0	0	115	13	8
4	2	0	0	116	1	7
4	2	0	0	116	6	9
4	2	0	0	116	8	12
4	2	0	0	116	10	6
4	2	0	0	118	7	8
4	2	0	0	118	13	7
4	2	0	0	118	15	7
4	2	0	0	119	2	9
4	2	0	0	119	5	6
4	2	0	0	120	1	11
4	2	0	0	120	23	8
4	2	0	0	123	9	8
4	2	0	0	123	11	18
4	2	0	0	126	5	9
4	2	0	0	126	9	10
4	2	0	0	126	11	8
4	2	0	0	126	25	12
4	2	0	0	126	27	19
4	2	1	16	1	20	9
4	2	1	20	1	28	7
4	2	1	29	1	36	9
4	2	2	3	2	5	18
4	2	2	5	2	3	17
4	2	3	3	3	5	6
4	2	3	5	3	3	9
4	2	3	25	3	27	7
4	2	6	17	6	15	10
4	2	7	7	7	11	6
4	2	8	5	8	2	9
4	2	24	3	24	13	10
4	2	25	19	50	11	20
4	2	27	3	27	13	6
4	2	27	13	27	3	7
4	2	27	15	27	13	6
4	2	28	5	28	3	8
4	2	28	7	28	3	8
4	2	32	3	32	9	26
4	2	32	9	32	3	14
4	2	34	1	34	3	6
4	2	34	5	34	1	6
4	2	45	6	45	7	8
4	2	45	7	51	3	12
4	2	49	15	70	1	6
4	2	50	11	25	4	6
4	2	50	11	25	19	22
4	2	50	11	25	20	9
4	2	61	9	61	7	15
4	2	61	21	106	9	15
4	2	63	3	75	1	13
4	2	63	3	75	4	6
4	2	70	1	70	2	7
4	2	70	1	70	5	7
4	2	70	3	70	1	6
4	2	70	4	70	5	11
4	2	70	6	70	7	7
4	2	70	7	70	9	10
4	2	70	7	107	2	6
4	2	72	3	72	5	6
4	2	72	5	72	3	8
4	2	72	22	72	3	6
4	2	75	1	75	5	9
4	2	75	6	75	1	10
4	2	76	5	76	14	11
4	2	76	6	76	7	8
4	2	76	7	76	14	7
4	2	76	11	76	12	16
4	2	76	14	76	7	12
4	2	76	14	76	12	22
4	2	82	17	51	3	6
4	2	85	21	32	3	8
4	2	105	4	105	1	8
4	2	105	14	2	3	6
4	2	106	9	61	19	10
4	2	106	9	61	21	8
4	2	113	2	113	3	6
4	2	121	4	121	1	13
4	2	0	0	1	7	6
4	2	0	0	1	8	12
4	2	0	0	1	10	7
4	2	0	0	1	12	7
4	2	0	0	1	13	11
4	2	0	0	1	14	15
4	2	0	0	1	15	14
4	2	0	0	1	16	38
4	2	0	0	1	17	9
4	2	0	0	1	18	8
4	2	0	0	1	19	15
4	2	0	0	1	20	15
4	2	0	0	1	24	57
4	2	0	0	1	25	18
4	2	0	0	1	26	35
4	2	0	0	1	27	28
4	2	0	0	1	29	50
4	2	0	0	1	30	10
4	2	0	0	1	34	26
4	2	0	0	1	36	27
4	2	0	0	1	38	10
4	2	0	0	1	40	15
4	2	0	0	1	60	7
4	2	0	0	1	62	10
4	2	0	0	2	3	18
4	2	0	0	2	5	19
4	2	0	0	3	3	36
4	2	0	0	3	5	12
4	2	0	0	3	15	15
4	2	0	0	3	17	15
4	2	0	0	3	25	6
4	2	0	0	3	27	36
4	2	0	0	4	5	16
4	2	0	0	4	7	20
4	2	0	0	4	13	18
4	2	0	0	4	15	31
4	2	0	0	5	5	8
4	2	0	0	5	7	8
4	2	0	0	5	11	10
4	2	0	0	6	5	6
4	2	0	0	6	11	29
4	2	0	0	6	21	8
4	2	0	0	7	13	6
4	2	0	0	8	5	7
4	2	0	0	8	9	13
4	2	0	0	8	11	6
4	2	0	0	10	3	9
4	2	0	0	10	5	6
4	2	0	0	10	7	10
4	2	0	0	10	9	11
4	2	0	0	11	3	17
4	2	0	0	11	5	7
4	2	0	0	11	7	11
4	2	0	0	12	7	6
4	2	0	0	12	9	7
4	2	0	0	12	15	6
4	2	0	0	12	17	6
4	2	0	0	12	19	13
4	2	0	0	13	7	16
4	2	0	0	13	9	24
4	2	0	0	13	13	9
4	2	0	0	13	15	20
4	2	0	0	13	17	6
4	2	0	0	14	7	8
4	2	0	0	14	13	7
4	2	0	0	17	5	17
4	2	0	0	17	12	7
4	2	0	0	17	15	6
4	2	0	0	18	5	7
4	2	0	0	18	7	30
4	2	0	0	18	9	15
4	2	0	0	19	3	17
4	2	0	0	19	5	10
4	2	0	0	19	7	18
4	2	0	0	20	3	10
4	2	0	0	20	22	8
4	2	0	0	21	5	12
4	2	0	0	21	9	16
4	2	0	0	21	13	12
4	2	0	0	21	17	8
4	2	0	0	22	1	21
4	2	0	0	22	3	6
4	2	0	0	23	2	9
4	2	0	0	23	3	13
4	2	0	0	23	4	18
4	2	0	0	23	7	8
4	2	0	0	24	3	11
4	2	0	0	24	13	9
4	2	0	0	25	4	14
4	2	0	0	25	7	7
4	2	0	0	25	9	13
4	2	0	0	25	11	11
4	2	0	0	25	14	16
4	2	0	0	25	15	18
4	2	0	0	25	18	14
4	2	0	0	25	19	15
4	2	0	0	25	20	7
4	2	0	0	25	21	14
4	2	0	0	26	3	12
4	2	0	0	26	5	9
4	2	0	0	26	11	15
4	2	0	0	27	3	8
4	2	0	0	27	7	9
4	2	0	0	27	11	12
4	2	0	0	27	13	20
4	2	0	0	28	3	41
4	2	0	0	28	7	13
4	2	0	0	28	13	10
4	2	0	0	28	17	11
4	2	0	0	28	19	18
4	2	0	0	28	23	10
4	2	0	0	29	2	17
4	2	0	0	29	3	6
4	2	0	0	29	4	11
4	2	0	0	29	5	14
4	2	0	0	30	2	20
4	2	0	0	30	4	11
4	2	0	0	30	5	13
4	2	0	0	30	6	8
4	2	0	0	30	7	26
4	2	0	0	30	10	28
4	2	0	0	30	14	8
4	2	0	0	31	2	16
4	2	0	0	31	5	17
4	2	0	0	31	6	28
4	2	0	0	31	7	20
4	2	0	0	31	8	12
4	2	0	0	31	9	10
4	2	0	0	32	2	12
4	2	0	0	32	3	39
4	2	0	0	32	4	11
4	2	0	0	32	5	6
4	2	0	0	32	6	20
4	2	0	0	32	7	23
4	2	0	0	32	9	53
4	2	0	0	32	15	12
4	2	0	0	34	1	50
4	2	0	0	34	2	23
4	2	0	0	34	3	27
4	2	0	0	34	4	18
4	2	0	0	34	6	17
4	2	0	0	34	7	6
4	2	0	0	34	8	20
4	2	0	0	34	9	16
4	2	0	0	34	10	170
4	2	0	0	34	12	11
4	2	0	0	34	18	6
4	2	0	0	35	4	9
4	2	0	0	35	5	16
4	2	0	0	36	5	11
4	2	0	0	36	7	6
4	2	0	0	36	15	11
4	2	0	0	37	6	9
4	2	0	0	37	8	12
4	2	0	0	38	1	11
4	2	0	0	40	1	16
4	2	0	0	40	2	6
4	2	0	0	40	4	12
4	2	0	0	40	16	11
4	2	0	0	41	3	18
4	2	0	0	41	5	24
4	2	0	0	41	7	15
4	2	0	0	41	9	15
4	2	0	0	41	13	8
4	2	0	0	42	1	34
4	2	0	0	43	5	7
4	2	0	0	44	1	19
4	2	0	0	45	7	7
4	2	0	0	46	5	7
4	2	0	0	46	7	8
4	2	0	0	48	3	89
4	2	0	0	48	5	19
4	2	0	0	48	9	26
4	2	0	0	48	10	6
4	2	0	0	49	3	33
4	2	0	0	49	4	47
4	2	0	0	49	6	14
4	2	0	0	49	7	17
4	2	0	0	49	10	12
4	2	0	0	49	15	32
4	2	0	0	50	11	68
4	2	0	0	51	3	35
4	2	0	0	52	25	16
4	2	0	0	55	3	9
4	2	0	0	55	7	28
4	2	0	0	55	15	7
4	2	0	0	57	5	6
4	2	0	0	58	6	17
4	2	0	0	59	13	6
4	2	0	0	61	9	8
4	2	0	0	61	19	8
4	2	0	0	63	3	31
4	2	0	0	63	9	23
4	2	0	0	63	11	22
4	2	0	0	63	17	14
4	2	0	0	63	19	24
4	2	0	0	64	3	8
4	2	0	0	64	19	9
4	2	0	0	69	15	7
4	2	0	0	70	1	21
4	2	0	0	70	3	10
4	2	0	0	70	4	9
4	2	0	0	70	5	26
4	2	0	0	70	6	10
4	2	0	0	70	7	13
4	2	0	0	70	9	22
4	2	0	0	72	3	106
4	2	0	0	72	22	22
4	2	0	0	72	31	15
4	2	0	0	73	5	24
4	2	0	0	73	23	7
4	2	0	0	75	1	28
4	2	0	0	75	2	11
4	2	0	0	75	4	24
4	2	0	0	75	5	20
4	2	0	0	75	6	13
4	2	0	0	79	13	7
4	2	0	0	79	15	7
4	2	0	0	82	3	6
4	2	0	0	82	5	9
4	2	0	0	82	11	7
4	2	0	0	82	17	11
4	2	0	0	83	5	6
4	2	0	0	85	9	7
4	2	0	0	85	11	62
4	2	0	0	85	15	15
4	2	0	0	85	21	69
4	2	0	0	86	27	9
4	2	0	0	87	13	6
4	2	0	0	87	15	6
4	2	0	0	90	3	32
4	2	0	0	90	11	26
4	2	0	0	90	23	6
4	2	0	0	90	27	6
4	2	0	0	90	29	24
4	2	0	0	104	3	12
4	2	0	0	105	9	6
4	2	0	0	105	12	9
4	2	0	0	106	1	14
4	2	0	0	106	7	11
4	2	0	0	106	9	19
4	2	0	0	107	1	13
4	2	0	0	107	2	19
4	2	0	0	108	8	11
4	2	0	0	110	3	15
4	2	0	0	111	3	7
4	2	0	0	112	3	22
4	2	0	0	116	4	11
4	2	0	0	116	8	12
4	2	0	0	116	10	9
4	2	0	0	118	7	12
4	2	0	0	119	3	7
4	2	0	0	120	1	8
4	2	0	0	121	1	7
4	2	0	0	123	11	8
4	2	1	16	1	20	6
4	2	2	3	2	5	7
4	2	2	5	2	3	21
4	2	3	3	3	5	14
4	2	3	3	3	15	6
4	2	3	27	3	3	8
4	2	6	55	6	17	8
4	2	7	7	7	11	10
4	2	7	11	7	7	6
4	2	24	13	24	3	8
4	2	25	19	50	11	28
4	2	27	3	27	15	6
4	2	27	13	27	3	7
4	2	27	13	27	15	8
4	2	28	3	28	5	9
4	2	28	3	28	7	7
4	2	28	7	28	3	6
4	2	29	2	45	7	7
4	2	32	3	32	9	22
4	2	32	9	32	3	16
4	2	34	5	34	1	9
4	2	45	6	45	7	10
4	2	45	7	51	3	13
4	2	45	7	74	25	6
4	2	50	11	25	19	21
4	2	50	11	25	20	7
4	2	52	9	51	3	7
4	2	60	3	25	18	10
4	2	61	7	61	9	10
4	2	61	9	61	7	6
4	2	61	21	106	9	8
4	2	63	3	75	1	7
4	2	70	1	70	3	7
4	2	70	2	70	1	6
4	2	70	4	70	5	11
4	2	70	5	70	1	8
4	2	70	5	70	3	10
4	2	75	1	63	3	6
4	2	75	1	75	6	7
4	2	75	5	75	1	6
4	2	75	6	75	1	10
4	2	76	5	76	14	10
4	2	76	6	76	7	12
4	2	76	6	76	12	7
4	2	76	7	76	14	7
4	2	76	11	76	12	17
4	2	76	14	76	7	9
4	2	76	14	76	12	14
4	2	82	17	64	19	6
4	2	85	21	32	3	6
4	2	105	4	105	1	9
4	2	105	12	105	9	7
4	2	105	14	2	3	8
4	2	106	9	61	19	9
4	2	106	9	61	21	10
4	2	109	13	51	3	8
4	2	113	3	113	2	6
4	2	121	1	121	4	7
4	2	121	4	121	1	6
4	2	0	0	1	6	7
4	2	0	0	1	8	10
4	2	0	0	1	10	7
4	2	0	0	1	13	7
4	2	0	0	1	14	11
4	2	0	0	1	15	13
4	2	0	0	1	16	36
4	2	0	0	1	17	12
4	2	0	0	1	18	9
4	2	0	0	1	19	19
4	2	0	0	1	20	16
4	2	0	0	1	23	10
4	2	0	0	1	24	36
4	2	0	0	1	25	7
4	2	0	0	1	26	38
4	2	0	0	1	27	10
4	2	0	0	1	29	103
4	2	0	0	1	30	25
4	2	0	0	1	34	24
4	2	0	0	1	36	66
4	2	0	0	1	38	19
4	2	0	0	1	40	24
4	2	0	0	1	60	6
4	2	0	0	1	61	6
[truncated: 3,000 more rows]
